# Supplementary material for: Expanding the Genetic Spectrum of Non-Syndromic Cleft Lip and Palate Through Whole-Exome Sequencing
Source: Int J Mol Sci. 2025 Dec 16;26(24):12111. doi: 10.3390/ijms262412111 (PMC12733283; doi:10.3390/ijms262412111)
Supplement: Supplementary file 1 [file ijms-26-12111-s001.zip]

Archive with 8 entries (8 files):
- Figure S1.jpg
- Figure S2.jpg
- Figure S3.jpg
- Figure S4.jpg
- Figure S5.jpg
- Figure S6.jpg
- Supplementary Figure Legends.pdf
- Tables S1-4.xlsx
