# Supplementary material for: Expanding the Genetic Spectrum of Non-Syndromic Cleft Lip and Palate Through Whole-Exome Sequencing
Source: Int J Mol Sci. 2025 Dec 16;26(24):12111. doi: 10.3390/ijms262412111 (PMC12733283; doi:10.3390/ijms262412111)
Supplement: Supplementary file 1 [file ijms-26-12111-s001.zip › Tables S1-4.xlsx]

## Sheet: STable1
Table S1. Characteristics of genes harbouring rare variants identified in ns-CL/P patients (gene-phenotype relationships).
							OMIM
Gene	Gene name	Chr.	MANE Select transcripta	Genomic coordinatesb	pLi c	OMIM gene ID	Phenotype	MIM number	Inheritance	Clinical synopsis - Mouth
AGO1	argonaute RISC component 1	1p34.3	ENST00000373204.6 / NM_012199.5	1:35869808-35930532	1	* 606228	Neurodevelopmental disorder with language delay and behavioral abnormalities, with or without seizures	# 620292	AD	thin upper lip
ARID1A	AT-rich interaction domain 1A	1p36.11	ENST00000324856.13 / NM_006015.6	1:26693236-26782104	1	* 603024	Coffin-Siris syndrome 2	# 614607	AD	large mouth
										thin upper vermilion
										thick lower vermilion
										macroglossia
ATN1	atrophin 1	12p13.31	ENST00000396684.3 / NM_001940.4	12:6924463-6942321	1	* 607462	Congenital hypotonia, epilepsy, developmental delay, and digital anomalies	# 618494	AD	open mouth
										thin upper lip
										high narrow palate
										cleft palate
							Dentatorubral-pallidoluysian atrophy	# 125370	AD	none
ATP1A1	ATPase Na+/K+ transporting subunit alpha 1	1p13.1	ENST00000295598.10 / NM_000701.8	1:116372668-116410261	1	* 182310	Charcot-Marie-Tooth disease, axonal, type 2DD	# 618036	AD	none
							Hypomagnesemia, seizures, and impaired intellectual development 2	# 618314	AD	none
CTNNA1	catenin alpha 1	5q31.2	ENST00000302763.12 / NM_001903.5	5:138610967-138935034	0.973	* 116805	Macular dystrophy, patterned, 2	# 608970	AD	none
EFNB2	ephrin B2	13q33.3	ENST00000646441.1 / NM_004093.4	13:106489745-106535662	1	* 600527
EXT1	exostosin glycosyltransferase 1	8q24.11	ENST00000378204.7 / NM_000127.3	8:117794490-118111826	1	* 608177	Chondrosarcoma	# 215300	SMu	none
							Exostoses, multiple, type 1	# 133700	AD	none
FAT1	FAT atypical cadherin 1	4q35.2	ENST00000441802.7 / NM_005245.4	4:186587794-186726722	0	* 600976
FOXA2	forkhead box A2	20p11.21	ENST00000419308.7 / NM_021784.5	20:22580998-22585455	0.968	* 600288
GDF7	growth differentiation factor 7	2p24.1	ENST00000272224.5 / NM_182828.4	2:20667144-20679243	0	* 604651
HAND1	heart and neural crest derivatives expressed 1	5q33.2	ENST00000231121.3 / NM_004821.3	5:154474972-154478227	0.01	* 602406
HIF1A	hypoxia inducible factor 1 subunit alpha	14q23.2	ENST00000337138.9 / NM_001530.4	14:61695513-61748259	1	* 603348
HOXB3	homeobox B3	17q21.32	ENST00000498678.6 / NM_001384749.1	17:48548870-48604912	0	* 142966
IFT172	intraflagellar transport 172	2p23.3	ENST00000260570.8 / NM_015662.3	2:27444377-27489805	0	* 607386	Bardet-Biedl syndrome 20	# 619471	AR	none
							Retinitis pigmentosa 71	# 616394	AR	none
							Short-rib thoracic dysplasia 10 with or without polydactyly	# 615630	AR	cleft lip/palate (rare)
KRT17	keratin 17	17q21.2	ENST00000311208.13 / NM_000422.3	17:41619442-41624842	0	* 148069	Pachyonychia congenita 2	# 167210	AD	no oral leukoplakia
							Steatocystoma multiplex	# 184500	AD	none
LAMA5	laminin subunit alpha 5	20q13.33	ENST00000252999.7 / NM_005560.6	20:62307955-62367312	0	* 601033	?Bent bone dysplasia syndrome 2	# 620076	AR	none
							Nephrotic syndrome, type 26	# 620049	AR	none
LRP5	LDL receptor related protein 5	11q13.2	ENST00000294304.12 / NM_002335.4	11:68312591-68449275	0.94	* 603506	[Bone mineral density variability 1, high bone mass]	# 601884	AD	none
							Endosteal hyperostosis	# 144750	AD	torus palatinus
							Exudative vitreoretinopathy 4	# 601813	AD, AR	none
							Osteopetrosis, autosomal dominant 1	# 607634	AD	none
							Osteoporosis-pseudoglioma syndrome	# 259770	AR	none
							Polycystic liver disease 4 with or without kidney cysts	# 617875	AD	none
MAML1	mastermind like transcriptional coactivator 1	5q35.3	ENST00000292599.4 / NM_014757.5	5:179732822-179777283	1	* 605424
MEN1	menin 1	11q13.1	ENST00000450708.7 / NM_001370259.2	1:64803510-64811294	1	* 613733	Multiple endocrine neoplasia 1	# 131100	AD	none
MYH3	myosin heavy chain 3	17p13.1	ENST00000583535.6 / NM_002470.4	17:10628526-10657309	0	* 160720	Arthrogryposis, distal, type 2A (Freeman-Sheldon)	# 193700	AD	small mouth
										pursed lips
							Arthrogryposis, distal, type 2B3 (Sheldon-Hall)	# 618436	AD	slightly small mouth
							Contractures, pterygia, and spondylocarpostarsal fusion syndrome 1A	# 178110	AD	cleft palate
							Contractures, pterygia, and spondylocarpotarsal fusion syndrome 1B	# 618469	AR	cleft palate (rare)
NCOR2	nuclear receptor corepressor 2	12q24.31	NA	12:124324415-124567589	1	* 600848
NXN	nucleoredoxin	17p13.3	ENST00000336868.8 / NM_022463.5	17:799310-979776	0.371	* 612895	Robinow syndrome, autosomal recessive 2	# 618529	AR	triangular mouth
										gingival hyperplasia
										absent uvula
										notched upper lip
										cleft lip and palate
ROBO1	roundabout guidance receptor 1	3p12.3	ENST00000464233.6 / NM_002941.4	3:78597239-79767998	0	* 602430	?Nystagmus 8, congenital, autosomal recessive	# 257400	AR	none
							Neurooculorenal syndrome	# 620305	AR	none
							Pituitary hormone deficiency, combined or isolated, 8	# 620303	AD	none
RPGRIP1L	RPGRIP1 like	16q12.2	ENST00000647211.2 / NM_015272.5	16:53598153-53703938	0	* 610937	?COACH syndrome 3	# 619113	AR	none
							Joubert syndrome 7	# 611560	AR	none
							Meckel syndrome 5	# 611561	AR	cleft lip
										cleft palate
RYR1	ryanodine receptor 1	19q13.2	ENST00000359596.8 / NM_000540.3	19:38433691-38595273	0	* 180901	{Malignant hyperthermia susceptibility 1}	# 145600	AD	none
							Congenital myopathy 1A, autosomal dominant, with susceptibility to malignant hyperthermia	# 117000	AD	high arched palate
							Congenital myopathy 1B, autosomal recessive	# 255320	AR	high-arched palate
										inverted V-shaped mouth
							King-Denborough syndrome	# 619542	AD	none
SLC32A1	solute carrier family 32 member 1	20q11.23	ENST00000217420.2 / NM_080552.3	20:38724486-38729372	1	* 616440	Developmental and epileptic encephalopathy 114	# 620774	AD	none
							Generalized epilepsy with febrile seizures plus, type 12	# 620755	AD	none
TENM4	teneurin transmembrane protein 4	11q14.1	ENST00000278550.12 / NM_001098816.3	11:78652829-79441030	1	* 610084	Essential tremor, hereditary, 5	# 616736	AD	tongue tremor (in some patients)
TP53BP2	tumor protein p53 binding protein 2	1q41	ENST00000343537.12 / NM_001031685.3	1:223779893-223845954	0	* 602143
VWA8	von Willebrand factor A domain containing 8	13q14.11	NST00000379310.8 / NM_015058.2	13:41566835-41961120	0	* 617509	?Retinitis pigmentosa 97	# 620422	AD	none
ZNF319	zinc finger protein 319	16q21	ENST00000299237.3 / NM_020807.3	16:57994676-58000672	0.507	NA
aMANE Select: representative transcript per protein-coding gene supported by experimental data (NCBI and EMBL-EBI).
bGRCh38/hg38 genome assembly.
c pLI - probability of being loss-of-function (LoF) intolerant; pLI ≥ 0.9 indicates LoF intolerance (gnomAD v.4.1.0, https://gnomad.broadinstitute.org/.)
Abbreviations: AD, autosomal dominant; AR, autosomal recessive; DR, digenic recessive; NA, not available; OMIM, Online Mendelian Inheritance in Man, https://omim.org/; Smu, somatic mutation.

## Sheet: STable2
Table S2. Phenotypic features of knockout mouse models for genes with rare variants identified in ns-CL/P patients.
Data from Mouse Genome Database (http://www.informatics.jax.org/).
				Mammalian Phenotype (MP)
Gene name - human	Gene name - mouse	Name	MGI gene ID	ID	Term
AGO1	Ago1	argonaute RISC catalytic subunit 1	MGI:2446630	MP:0001262	decreased body weight
				MP:0001399	hyperactivity
				MP:0002169	no abnormal phenotype detected
				MP:0004924	abnormal behavior
				MP:0011110	preweaning lethality, incomplete penetrance
ARID1A	Arid1a	AT-rich interaction domain 1A	MGI:1935147	MP:0000024	lowered ear position
				MP:0000074	abnormal neurocranium morphology
				MP:0000091	short premaxilla
				MP:0000259	abnormal vascular development
				MP:0000281	abnormal interventricular septum morphology
				MP:0000293	absent myocardial trabeculae
				MP:0000433	microcephaly
				MP:0000438	abnormal cranium morphology
				MP:0000445	short snout
				MP:0000784	forebrain hypoplasia
				MP:0000929	open neural tube
				MP:0001299	abnormal eye distance/ position
				MP:0001545	abnormal hematopoietic system physiology
				MP:0001614	abnormal blood vessel morphology
				MP:0001683	absent mesoderm
				MP:0001696	failure to gastrulate
				MP:0001698	decreased embryo size
				MP:0001711	abnormal placenta morphology
				MP:0001718	abnormal visceral yolk sac morphology
				MP:0001722	pale yolk sac
				MP:0001730	embryonic growth arrest
				MP:0001914	hemorrhage
				MP:0002169	no abnormal phenotype detected
				MP:0002399	abnormal pluripotent precursor cell morphology
				MP:0002633	persistent truncus arteriosus
				MP:0004086	absent heartbeat
				MP:0004259	small placenta
				MP:0004269	abnormal optic cup morphology
				MP:0004809	increased hematopoietic stem cell number
				MP:0005249	abnormal palatine bone morphology
				MP:0005312	pericardial effusion
				MP:0005333	decreased heart rate
				MP:0005451	abnormal body composition
				MP:0006126	abnormal cardiac outflow tract development
				MP:0006198	enophthalmos
				MP:0006337	abnormal first pharyngeal arch morphology
				MP:0006354	abnormal fourth pharyngeal arch artery morphology
				MP:0006355	abnormal sixth pharyngeal arch artery morphology
				MP:0006356	abnormal third pharyngeal arch artery morphology
				MP:0010402	ventricular septal defect
				MP:0010565	absent fetal ductus arteriosus
				MP:0011087	neonatal lethality, complete penetrance
				MP:0011096	embryonic lethality between implantation and somite formation, complete penetrance
				MP:0011098	embryonic lethality during organogenesis, complete penetrance
				MP:0011109	lethality throughout fetal growth and development, incomplete penetrance
				MP:0012098	increased spongiotrophoblast size
				MP:0012747	abnormal cardiac neural crest cell morphology
				MP:0012752	abnormal cardiac neural crest cell migration
				MP:0030121	small temporal bone squamous part
				MP:0031554	abnormal aortic valve development
				MP:0031555	abnormal pulmonary valve development
ATN1	Atn1	atrophin 1	MGI:104725	MP:0000219	increased neutrophil cell number
				MP:0000223	decreased monocyte cell number
				MP:0000266	abnormal heart morphology
				MP:0001147	small testis
				MP:0001262	decreased body weight
				MP:0001289	persistence of hyaloid vascular system
				MP:0001304	cataract
				MP:0001406	abnormal gait
				MP:0001417	decreased exploration in new environment
				MP:0001513	limb grasping
				MP:0001552	increased circulating triglyceride level
				MP:0001922	reduced male fertility
				MP:0002060	abnormal skin morphology
				MP:0002083	premature death
				MP:0002169	no abnormal phenotype detected
				MP:0002673	abnormal sperm number
				MP:0002875	decreased erythrocyte cell number
				MP:0003928	increased heart rate variability
				MP:0004122	abnormal sinus arrhythmia
				MP:0005016	decreased lymphocyte cell number
				MP:0005385	cardiovascular system phenotype
				MP:0005419	decreased circulating serum albumin level
				MP:0005561	increased mean corpuscular hemoglobin
				MP:0011086	postnatal lethality, incomplete penetrance
				MP:0011940	decreased food intake
ATP1A1	Atp1a1	ATPase, Na+/K+ transporting, alpha 1 polypeptide	MGI:88105	MP:0000266	abnormal heart morphology
				MP:0000274	enlarged heart
				MP:0000689	abnormal spleen morphology
				MP:0000702	enlarged lymph nodes
				MP:0000703	abnormal thymus morphology
				MP:0000709	enlarged thymus
				MP:0000738	impaired muscle contractility
				MP:0000759	abnormal skeletal muscle morphology
				MP:0001120	abnormal uterus morphology
				MP:0001363	increased anxiety-related response
				MP:0001417	decreased exploration in new environment
				MP:0001745	increased circulating corticosterone level
				MP:0002060	abnormal skin morphology
				MP:0002110	abnormal digit morphology
				MP:0002339	abnormal lymph node morphology
				MP:0002953	thick ventricular wall
				MP:0003313	abnormal locomotor activation
				MP:0005140	decreased cardiac muscle contractility
				MP:0005333	decreased heart rate
				MP:0005564	increased hemoglobin content
				MP:0009749	enhanced behavioral response to addictive substance
				MP:0010579	increased heart left ventricle size
				MP:0011100	preweaning lethality, complete penetrance
				MP:0013292	embryonic lethality prior to organogenesis
				MP:0013293	embryonic lethality prior to tooth bud stage
CTNNA1	Ctnna1	catenin alpha 1	MGI:88274	MP:0000434	megacephaly
				MP:0000448	pointed snout
				MP:0000789	thickened cerebral cortex
				MP:0000823	abnormal lateral ventricle morphology
				MP:0000913	abnormal brain development
				MP:0001216	abnormal epidermal layer morphology
				MP:0001219	thick epidermis
				MP:0001230	epidermal desquamation
				MP:0001231	abnormal epidermis stratum basale morphology
				MP:0001243	abnormal dermal layer morphology
				MP:0001262	decreased body weight
				MP:0001284	absent vibrissae
				MP:0001732	postnatal growth retardation
				MP:0002085	abnormal embryonic tissue morphology
				MP:0002086	abnormal extraembryonic tissue morphology
				MP:0002113	abnormal skeleton development
				MP:0002152	abnormal brain morphology
				MP:0002176	increased brain weight
				MP:0002655	abnormal keratinocyte morphology
				MP:0002663	absent blastocoele
				MP:0002795	dilated cardiomyopathy
				MP:0002864	abnormal ocular fundus morphology
				MP:0003409	decreased width of hypertrophic chondrocyte zone
				MP:0003420	delayed intramembranous bone ossification
				MP:0003566	abnormal cell adhesion
				MP:0003704	abnormal hair follicle development
				MP:0003718	maternal effect
				MP:0004021	abnormal rod electrophysiology
				MP:0004046	abnormal mitosis
				MP:0004047	abnormal milk composition
				MP:0004964	absent inner cell mass
				MP:0005103	abnormal retina pigmentation
				MP:0005201	abnormal retina pigment epithelium morphology
				MP:0005501	abnormal skin physiology
				MP:0005551	abnormal eye electrophysiology
				MP:0006279	abnormal limb development
				MP:0008444	retina cone cell degeneration
				MP:0008450	retina photoreceptor degeneration
				MP:0008451	retina rod cell degeneration
				MP:0008515	thin retina outer nuclear layer
				MP:0009504	abnormal mammary gland epithelium morphology
				MP:0009583	increased keratinocyte proliferation
				MP:0009715	thick epidermis stratum basale
				MP:0009937	abnormal neuron differentiation
				MP:0010172	abnormal mammary gland epithelium physiology
				MP:0010236	abnormal retina outer limiting membrane morphology
				MP:0011085	postnatal lethality, complete penetrance
				MP:0011091	prenatal lethality, complete penetrance
				MP:0011094	embryonic lethality before implantation, complete penetrance
				MP:0012040	abnormal c-wave shape
				MP:0012143	decreased a-wave amplitude
				MP:0012144	decreased b-wave amplitude
				MP:0012671	retina spots
				MP:0014126	increased mammary gland apoptosis
EFNB2	Efnb2	ephrin B2	MGI:105097	MP:0000111	cleft palate
				MP:0000259	abnormal vascular development
				MP:0000260	abnormal angiogenesis
				MP:0000266	abnormal heart morphology
				MP:0000269	abnormal heart looping
				MP:0000274	enlarged heart
				MP:0000285	abnormal heart valve morphology
				MP:0000291	enlarged pericardium
				MP:0000292	distended pericardium
				MP:0000293	absent myocardial trabeculae
				MP:0000380	small hair follicles
				MP:0000424	retarded hair growth
				MP:0000537	abnormal urethra morphology
				MP:0001093	small trigeminal ganglion
				MP:0001195	flaky skin
				MP:0001219	thick epidermis
				MP:0001242	hyperkeratosis
				MP:0001394	circling
				MP:0001410	head bobbing
				MP:0001473	reduced long-term potentiation
				MP:0001614	abnormal blood vessel morphology
				MP:0001688	abnormal somite development
				MP:0001698	decreased embryo size
				MP:0001730	embryonic growth arrest
				MP:0001732	postnatal growth retardation
				MP:0001898	abnormal long-term depression
				MP:0001925	male infertility
				MP:0002083	premature death
				MP:0002169	no abnormal phenotype detected
				MP:0002428	abnormal semicircular canal morphology
				MP:0002925	abnormal cardiovascular development
				MP:0002950	abnormal neural crest cell migration
				MP:0002961	abnormal axon guidance
				MP:0003124	hypospadia
				MP:0003125	abnormal septation of the cloaca
				MP:0003128	splayed clitoris
				MP:0003129	persistent cloaca
				MP:0003130	anal atresia
				MP:0003164	decreased posterior semicircular canal size
				MP:0003166	decreased superior semicircular canal size
				MP:0003229	abnormal vitelline vasculature morphology
				MP:0003321	tracheoesophageal fistula
				MP:0003660	chylothorax
				MP:0003974	abnormal endocardium morphology
				MP:0003984	embryonic growth retardation
				MP:0004076	abnormal vitelline vascular remodeling
				MP:0004126	thin hypodermis
				MP:0004783	abnormal cardinal vein morphology
				MP:0004784	abnormal anterior cardinal vein morphology
				MP:0004885	abnormal endolymph physiology
				MP:0004887	decreased endolymph production
				MP:0004922	abnormal common crus morphology
				MP:0005187	abnormal penis morphology
				MP:0005189	abnormal anogenital distance
				MP:0005223	abnormal dorsal-ventral polarity of the somites
				MP:0005294	abnormal heart ventricle morphology
				MP:0005329	abnormal myocardium layer morphology
				MP:0005404	abnormal axon morphology
				MP:0005501	abnormal skin physiology
				MP:0006012	dilated endolymphatic duct
				MP:0006014	dilated endolymphatic sac
				MP:0006338	abnormal second pharyngeal arch morphology
				MP:0006341	small first pharyngeal arch
				MP:0006344	small second pharyngeal arch
				MP:0006345	absent second pharyngeal arch
				MP:0006346	small pharyngeal arch
				MP:0006389	abnormal vestibular endolymph physiology
				MP:0006391	abnormal vestibular endolymph ionic homeostasis
				MP:0008066	small endolymphatic duct
				MP:0008530	abnormal rostral-caudal patterning of the somites
				MP:0009577	abnormal developmental vascular remodeling
				MP:0010591	enlarged aortic valve
				MP:0010594	thick aortic valve
				MP:0010600	enlarged pulmonary valve
				MP:0010601	thick pulmonary valve
				MP:0010617	thick mitral valve cusps
				MP:0010860	abnormal anterior commissure pars posterior morphology
				MP:0011085	postnatal lethality, complete penetrance
				MP:0011087	neonatal lethality, complete penetrance
				MP:0011092	embryonic lethality, complete penetrance
				MP:0011098	embryonic lethality during organogenesis, complete penetrance
				MP:0011105	embryonic lethality between implantation and placentation, incomplete penetrance
				MP:0012253	abnormal intersomitic vessel morphology
				MP:0012493	absent pharyngeal arch arteries
				MP:0012755	decreased cranial neural crest cell number
				MP:0012757	abnormal cranial neural crest cell migration
				MP:0012761	increased cranial neural crest cell apoptosis
				MP:0013012	abnormal trunk neural crest cell migration
				MP:0031529	pulmonary valve hyperplasia
				MP:0031568	aortic valve hyperplasia
EXT1	Ext1	exostosin glycosyltransferase 1	MGI:894663	MP:0000161	scoliosis
				MP:0000163	abnormal cartilage morphology
				MP:0000164	abnormal cartilage development
				MP:0000428	abnormal craniofacial morphology
				MP:0000550	abnormal forelimb morphology
				MP:0000788	abnormal cerebral cortex morphology
				MP:0000850	absent cerebellum
				MP:0000913	abnormal brain development
				MP:0001255	decreased body height
				MP:0001341	absent eyelids
				MP:0001360	abnormal social investigation
				MP:0001364	decreased anxiety-related response
				MP:0001409	increased stereotypic behavior
				MP:0001447	abnormal nest building behavior
				MP:0001683	absent mesoderm
				MP:0001693	failure of primitive streak formation
				MP:0001698	decreased embryo size
				MP:0002083	premature death
				MP:0002084	abnormal developmental patterning
				MP:0002085	abnormal embryonic tissue morphology
				MP:0002086	abnormal extraembryonic tissue morphology
				MP:0002092	abnormal eye morphology
				MP:0002102	abnormal ear morphology
				MP:0002109	abnormal limb morphology
				MP:0002169	no abnormal phenotype detected
				MP:0002196	absent corpus callosum
				MP:0002199	abnormal brain commissure morphology
				MP:0002910	abnormal excitatory postsynaptic currents
				MP:0002961	abnormal axon guidance
				MP:0003451	absent olfactory bulb
				MP:0003460	decreased fear-related response
				MP:0003635	abnormal synaptic transmission
				MP:0003662	abnormal long bone epiphyseal plate proliferative zone
				MP:0003988	disorganized embryonic tissue
				MP:0003998	decreased thermal nociceptive threshold
				MP:0004221	abnormal iridocorneal angle
				MP:0004374	bowed radius
				MP:0004753	abnormal miniature excitatory postsynaptic currents
				MP:0005300	abnormal cornea stroma morphology
				MP:0005508	abnormal skeleton morphology
				MP:0005543	decreased cornea thickness
				MP:0006254	thin cerebral cortex
				MP:0006395	abnormal epiphyseal plate morphology
				MP:0008161	increased diameter of radius
				MP:0008163	increased diameter of ulna
				MP:0008223	absent hippocampal commissure
				MP:0008227	absent anterior commissure
				MP:0009039	absent inferior colliculus
				MP:0009877	exostosis
				MP:0009890	cleft secondary palate
				MP:0009894	absent hard palate
				MP:0010029	abnormal basicranium morphology
				MP:0010079	increased osteochondroma incidence
				MP:0010714	iris coloboma
				MP:0010719	ciliary body coloboma
				MP:0011003	reduced AMPA-mediated synaptic currents
				MP:0011087	neonatal lethality, complete penetrance
				MP:0011091	prenatal lethality, complete penetrance
				MP:0011096	embryonic lethality between implantation and somite formation, complete penetrance
				MP:0011098	embryonic lethality during organogenesis, complete penetrance
				MP:0011100	preweaning lethality, complete penetrance
				MP:0011101	prenatal lethality, incomplete penetrance
				MP:0012760	decreased cranial neural crest cell proliferation
				MP:0020351	decreased vocalization
				MP:0030443	abnormal cranial synchondrosis
				MP:0030883	dislocated radius head
				MP:0031212	decreased eye anterior chamber depth
				MP:0031391	increased locomotor activity
FAT1	Fat1	FAT atypical cadherin 1	MGI:109168	MP:0000160	kyphosis
				MP:0000733	abnormal muscle development
				MP:0000759	abnormal skeletal muscle morphology
				MP:0001053	abnormal neuromuscular synapse morphology
				MP:0001263	weight loss
				MP:0001293	anophthalmia
				MP:0001297	microphthalmia
				MP:0001405	impaired coordination
				MP:0001504	abnormal posture
				MP:0002083	premature death
				MP:0002792	abnormal retina vasculature morphology
				MP:0002871	albuminuria
				MP:0002962	increased urine protein level
				MP:0003078	aphakia
				MP:0003099	retina detachment
				MP:0003675	kidney cyst
				MP:0004038	lymphangiectasis
				MP:0004510	myositis
				MP:0004819	decreased skeletal muscle mass
				MP:0004924	abnormal behavior
				MP:0005157	holoprosencephaly
				MP:0005163	cyclopia
				MP:0005261	aniridia
				MP:0005264	glomerulosclerosis
				MP:0005326	abnormal podocyte morphology
				MP:0005548	retina pigment epithelium atrophy
				MP:0006069	abnormal retina neuronal layer morphology
				MP:0006290	proboscis
				MP:0008060	abnormal podocyte slit diaphragm morphology
				MP:0008062	abnormal podocyte slit junction morphology
				MP:0008065	short endolymphatic duct
				MP:0008139	fused podocyte foot processes
				MP:0008140	podocyte foot process effacement
				MP:0009402	decreased skeletal muscle fiber diameter
				MP:0009414	skeletal muscle fiber necrosis
				MP:0009417	skeletal muscle atrophy
				MP:0010056	ectopic skeletal muscle
				MP:0010452	retina microaneurysm
				MP:0011085	postnatal lethality, complete penetrance
				MP:0011087	neonatal lethality, complete penetrance
				MP:0011088	neonatal lethality, incomplete penetrance
				MP:0011339	abnormal glomerular mesangium morphology
				MP:0011868	podocyte microvillus transformation
				MP:0030039	abnormal facial muscle morphology
FOXA2	Foxa2	forkhead box A2	MGI:1347476	MP:0000120	malocclusion
				MP:0000189	hypoglycemia
				MP:0000219	increased neutrophil cell number
				MP:0000313	abnormal cell death
				MP:0000474	abnormal foregut morphology
				MP:0000783	abnormal forebrain morphology
				MP:0000926	absent floor plate
				MP:0000932	absent notochord
				MP:0001177	atelectasis
				MP:0001265	decreased body size
				MP:0001286	abnormal eye development
				MP:0001385	pup cannibalization
				MP:0001394	circling
				MP:0001399	hyperactivity
				MP:0001406	abnormal gait
				MP:0001505	hunched posture
				MP:0001523	impaired righting response
				MP:0001552	increased circulating triglyceride level
				MP:0001554	increased circulating free fatty acids level
				MP:0001575	cyanosis
				MP:0001683	absent mesoderm
				MP:0001685	abnormal endoderm development
				MP:0001688	abnormal somite development
				MP:0001691	abnormal somite shape
				MP:0001698	decreased embryo size
				MP:0001729	impaired embryo implantation
				MP:0001732	postnatal growth retardation
				MP:0001923	reduced female fertility
				MP:0001935	decreased litter size
				MP:0001954	respiratory distress
				MP:0002064	seizures
				MP:0002078	abnormal glucose homeostasis
				MP:0002079	increased circulating insulin level
				MP:0002082	postnatal lethality
				MP:0002083	premature death
				MP:0002084	abnormal developmental patterning
				MP:0002085	abnormal embryonic tissue morphology
				MP:0002151	abnormal neural tube morphology
				MP:0002169	no abnormal phenotype detected
				MP:0002230	abnormal primitive streak formation
				MP:0002273	abnormal pulmonary alveolus epithelial cell morphology
				MP:0002275	abnormal type II pneumocyte morphology
				MP:0002281	abnormal respiratory mucosa goblet cell morphology
				MP:0002314	abnormal respiratory mechanics
				MP:0002405	respiratory system inflammation
				MP:0002696	decreased circulating glucagon level
				MP:0002702	decreased circulating free fatty acids level
				MP:0002727	decreased circulating insulin level
				MP:0002891	increased insulin sensitivity
				MP:0003400	kinked neural tube
				MP:0003564	abnormal insulin secretion
				MP:0003653	decreased skin turgor
				MP:0003845	abnormal decidualization
				MP:0003861	abnormal nervous system development
				MP:0003935	abnormal craniofacial development
				MP:0003960	increased lean body mass
				MP:0004780	abnormal surfactant secretion
				MP:0004781	abnormal surfactant composition
				MP:0004831	long incisors
				MP:0005165	increased susceptibility to injury
				MP:0005217	abnormal pancreatic beta cell morphology
				MP:0005221	abnormal rostral-caudal axis patterning
				MP:0005266	abnormal metabolism
				MP:0005289	increased oxygen consumption
				MP:0005292	improved glucose tolerance
				MP:0005425	increased macrophage cell number
				MP:0005440	increased glycogen level
				MP:0005560	decreased circulating glucose level
				MP:0006027	impaired lung alveolus development
				MP:0008029	abnormal paraxial mesoderm morphology
				MP:0008963	increased carbon dioxide production
				MP:0008965	increased basal metabolism
				MP:0009009	absent estrous cycle
				MP:0009021	absent estrus
				MP:0009096	decreased endometrial gland number
				MP:0009177	decreased pancreatic alpha cell number
				MP:0009254	disorganized pancreatic islets
				MP:0009266	abnormal mesendoderm development
				MP:0009331	absent primitive node
				MP:0009355	increased liver triglyceride level
				MP:0009667	abnormal embryo invasion
				MP:0009671	abnormal uterus physiology
				MP:0009937	abnormal neuron differentiation
				MP:0010018	pulmonary vascular congestion
				MP:0010025	decreased total body fat amount
				MP:0010814	absent alveolar lamellar bodies
				MP:0010817	absent type I pneumocytes
				MP:0010825	abnormal lung saccule morphology
				MP:0010856	dilated respiratory conducting tube
				MP:0010861	increased respiratory mucosa goblet cell number
				MP:0010896	decreased lung compliance
				MP:0010935	increased airway resistance
				MP:0010993	decreased surfactant secretion
				MP:0011018	pulmonary hyaline membrane formation
				MP:0011085	postnatal lethality, complete penetrance
				MP:0011086	postnatal lethality, incomplete penetrance
				MP:0011088	neonatal lethality, incomplete penetrance
				MP:0011092	embryonic lethality, complete penetrance
				MP:0011098	embryonic lethality during organogenesis, complete penetrance
				MP:0011183	abnormal primitive endoderm morphology
				MP:0011732	decreased somite size
				MP:0011733	fused somites
				MP:0011939	increased food intake
				MP:0011941	increased fluid intake
				MP:0012082	delayed heart development
				MP:0012135	embryonic-extraembryonic boundary constriction
				MP:0012157	rostral body truncation
				MP:0012271	abnormal chordamesoderm morphology
				MP:0012685	abnormal primitive streak elongation
				MP:0013400	abnormal endometrial gland development
				MP:0013504	increased embryonic tissue cell apoptosis
				MP:0014473	increased pulmonary alveolus wall thickness
				MP:0031434	increased miscarriage rate
GDF7	Gdf7	growth differentiation factor 7	MGI:95690	MP:0000788	abnormal cerebral cortex morphology
				MP:0000825	dilated lateral ventricle
				MP:0000829	dilated fourth ventricle
				MP:0001157	small seminal vesicle
				MP:0001891	hydrocephaly
				MP:0001925	male infertility
				MP:0002059	abnormal seminal vesicle morphology
				MP:0002083	premature death
				MP:0013318	abnormal branching involved in seminal vesicle morphogenesis
				MP:0013899	abnormal seminal vesicle epithelium morphology
				MP:0021092	abnormal dorsal interneuron 1 morphology
HAND1	Hand1	heart and neural crest derivatives expressed 1	MGI:103577	MP:0000040	decreased middle ear ossicle number
				MP:0000091	short premaxilla
				MP:0000103	nasal bone hypoplasia
				MP:0000108	midline facial cleft
				MP:0000266	abnormal heart morphology
				MP:0000267	abnormal heart development
				MP:0000269	abnormal heart looping
				MP:0000273	overriding aortic valve
				MP:0000274	enlarged heart
				MP:0000279	ventricular hypoplasia
				MP:0000280	thin ventricular wall
				MP:0000281	abnormal interventricular septum morphology
				MP:0000284	double outlet right ventricle
				MP:0000297	abnormal atrioventricular cushion morphology
				MP:0000352	decreased cell proliferation
				MP:0000428	abnormal craniofacial morphology
				MP:0000455	abnormal maxilla morphology
				MP:0000460	mandible hypoplasia
				MP:0000847	abnormal metencephalon morphology
				MP:0000934	abnormal telencephalon development
				MP:0001258	decreased body length
				MP:0001575	cyanosis
				MP:0001625	cardiac hypertrophy
				MP:0001672	abnormal embryo development
				MP:0001680	abnormal mesoderm development
				MP:0001688	abnormal somite development
				MP:0001698	decreased embryo size
				MP:0001700	abnormal embryo turning
				MP:0001711	abnormal placenta morphology
				MP:0001712	abnormal placenta development
				MP:0001713	decreased trophoblast giant cell number
				MP:0001716	abnormal placenta labyrinth morphology
				MP:0001718	abnormal visceral yolk sac morphology
				MP:0001719	absent vitelline blood vessels
				MP:0001722	pale yolk sac
				MP:0001724	abnormal extraembryonic endoderm formation
				MP:0001727	abnormal embryo implantation
				MP:0001730	embryonic growth arrest
				MP:0001914	hemorrhage
				MP:0002058	neonatal lethality
				MP:0002086	abnormal extraembryonic tissue morphology
				MP:0002127	abnormal cardiovascular system morphology
				MP:0002151	abnormal neural tube morphology
				MP:0002169	no abnormal phenotype detected
				MP:0002189	abnormal myocardial trabeculae morphology
				MP:0002584	small ectoplacental cone
				MP:0002652	thin myocardium
				MP:0002745	abnormal atrioventricular valve morphology
				MP:0002824	abnormal chorioallantoic fusion
				MP:0002836	abnormal chorion morphology
				MP:0002884	abnormal pharyngeal arch morphology
				MP:0003235	abnormal alisphenoid bone morphology
				MP:0003649	decreased heart right ventricle size
				MP:0003843	abnormal sagittal suture morphology
				MP:0003935	abnormal craniofacial development
				MP:0003984	embryonic growth retardation
				MP:0004076	abnormal vitelline vascular remodeling
				MP:0004251	failure of heart looping
				MP:0004377	small frontal bone
				MP:0004385	interparietal bone hypoplasia
				MP:0004455	pterygoid bone hypoplasia
				MP:0004461	basisphenoid bone hypoplasia
				MP:0004470	small nasal bone
				MP:0004473	absent nasal bone
				MP:0004556	enlarged allantois
				MP:0004592	small mandible
				MP:0004726	abnormal nasal capsule morphology
				MP:0004869	frontal bone hypoplasia
				MP:0004871	premaxilla hypoplasia
				MP:0004872	absent nasal septum
				MP:0004899	absent temporal bone squamous part
				MP:0004915	abnormal Reichert's cartilage morphology
				MP:0004937	dilated heart
				MP:0005029	abnormal amnion morphology
				MP:0005033	abnormal trophoblast giant cell morphology
				MP:0005221	abnormal rostral-caudal axis patterning
				MP:0005244	hemopericardium
				MP:0005650	abnormal limb bud morphology
				MP:0006113	abnormal heart septum morphology
				MP:0006126	abnormal cardiac outflow tract development
				MP:0006372	impaired placental function
				MP:0008959	abnormal spongiotrophoblast cell morphology
				MP:0009653	abnormal palate development
				MP:0009655	abnormal secondary palate development
				MP:0009887	abnormal palatal shelf fusion at midline
				MP:0009895	decreased palatine bone horizontal plate size
				MP:0009897	decreased maxillary shelf size
				MP:0010029	abnormal basicranium morphology
				MP:0010395	abnormal pharyngeal arch development
				MP:0010402	ventricular septal defect
				MP:0010418	perimembraneous ventricular septal defect
				MP:0010498	abnormal interventricular septum muscular part morphology
				MP:0010580	decreased heart left ventricle size
				MP:0010831	lethality, incomplete penetrance
				MP:0010940	abnormal maxillary prominence morphology
				MP:0011085	postnatal lethality, complete penetrance
				MP:0011086	postnatal lethality, incomplete penetrance
				MP:0011092	embryonic lethality, complete penetrance
				MP:0011096	embryonic lethality between implantation and somite formation, complete penetrance
				MP:0011098	embryonic lethality during organogenesis, complete penetrance
				MP:0011099	lethality throughout fetal growth and development, complete penetrance
				MP:0011108	embryonic lethality during organogenesis, incomplete penetrance
				MP:0011112	lethality during fetal growth through weaning, incomplete penetrance
				MP:0011203	abnormal parietal yolk sac morphology
				MP:0011205	excessive folding of visceral yolk sac
				MP:0012270	cardiac edema
				MP:0012515	abnormal heart apex morphology
				MP:0012556	increased cell death
				MP:0013933	short Meckel's cartilage
				MP:0030112	zygomatic bone hypoplasia
				MP:0030122	temporal bone squamous part hypoplasia
				MP:0030124	middle ear ossicle hypoplasia
				MP:0030989	decreased spongiotrophoblast cell number
				MP:0031443	abnormal tongue position
				MP:0031525	thin left ventricle myocardium compact layer
HIF1A	Hif1a	hypoxia inducible factor 1, alpha subunit	MGI:106918	MP:0000157	abnormal sternum morphology
				MP:0000164	abnormal cartilage development
				MP:0000165	abnormal long bone hypertrophic chondrocyte zone
				MP:0000230	abnormal systemic arterial blood pressure
				MP:0000259	abnormal vascular development
				MP:0000260	abnormal angiogenesis
				MP:0000267	abnormal heart development
				MP:0000269	abnormal heart looping
				MP:0000270	abnormal heart tube morphology
				MP:0000288	abnormal pericardium morphology
				MP:0000293	absent myocardial trabeculae
				MP:0000352	decreased cell proliferation
				MP:0000364	abnormal vascular regression
				MP:0000547	short limbs
				MP:0000627	abnormal mammary gland morphology
				MP:0000788	abnormal cerebral cortex morphology
				MP:0000801	abnormal temporal lobe morphology
				MP:0000804	abnormal occipital lobe morphology
				MP:0000929	open neural tube
				MP:0001052	abnormal innervation pattern to muscle
				MP:0001177	atelectasis
				MP:0001179	thick pulmonary interalveolar septum
				MP:0001303	abnormal lens morphology
				MP:0001306	small lens
				MP:0001463	abnormal spatial learning
				MP:0001544	abnormal cardiovascular system physiology
				MP:0001575	cyanosis
				MP:0001614	abnormal blood vessel morphology
				MP:0001625	cardiac hypertrophy
				MP:0001663	abnormal digestive system physiology
				MP:0001688	abnormal somite development
				MP:0001689	incomplete somite formation
				MP:0001698	decreased embryo size
				MP:0001723	disorganized yolk sac vascular plexus
				MP:0001730	embryonic growth arrest
				MP:0001876	decreased inflammatory response
				MP:0001882	abnormal lactation
				MP:0001891	hydrocephaly
				MP:0001953	respiratory failure
				MP:0001954	respiratory distress
				MP:0002007	increased cellular sensitivity to gamma-irradiation
				MP:0002078	abnormal glucose homeostasis
				MP:0002106	abnormal muscle physiology
				MP:0002144	abnormal B cell differentiation
				MP:0002145	abnormal T cell differentiation
				MP:0002169	no abnormal phenotype detected
				MP:0002189	abnormal myocardial trabeculae morphology
				MP:0002190	disorganized myocardium
				MP:0002270	abnormal pulmonary alveolus morphology
				MP:0002273	abnormal pulmonary alveolus epithelial cell morphology
				MP:0002275	abnormal type II pneumocyte morphology
				MP:0002285	abnormal tracheal ciliated epithelium morphology
				MP:0002332	abnormal exercise endurance
				MP:0002442	abnormal leukocyte physiology
				MP:0002451	abnormal macrophage physiology
				MP:0002727	decreased circulating insulin level
				MP:0002840	abnormal lens fiber morphology
				MP:0002884	abnormal pharyngeal arch morphology
				MP:0002891	increased insulin sensitivity
				MP:0002908	delayed wound healing
				MP:0002950	abnormal neural crest cell migration
				MP:0003076	increased susceptibility to ischemic brain injury
				MP:0003120	abnormal tracheal cartilage morphology
				MP:0003156	abnormal leukocyte migration
				MP:0003204	decreased neuron apoptosis
				MP:0003240	loss of hippocampal neurons
				MP:0003241	loss of cortex neurons
				MP:0003383	abnormal gluconeogenesis
				MP:0003436	decreased susceptibility to induced arthritis
				MP:0003447	decreased tumor growth/size
				MP:0003544	abnormal vascular endothelial cell migration
				MP:0003662	abnormal long bone epiphyseal plate proliferative zone
				MP:0003723	abnormal long bone morphology
				MP:0003799	impaired macrophage chemotaxis
				MP:0003915	increased heart left ventricle weight
				MP:0003921	abnormal heart left ventricle morphology
				MP:0003984	embryonic growth retardation
				MP:0004001	decreased hepatocyte proliferation
				MP:0004047	abnormal milk composition
				MP:0004068	dilated dorsal aorta
				MP:0004076	abnormal vitelline vascular remodeling
				MP:0004084	abnormal cardiac muscle relaxation
				MP:0004187	cardia bifida
				MP:0004215	abnormal myocardial fiber physiology
				MP:0004686	decreased length of long bones
				MP:0004780	abnormal surfactant secretion
				MP:0004787	abnormal dorsal aorta morphology
				MP:0004789	increased bile salt level
				MP:0004809	increased hematopoietic stem cell number
				MP:0004837	abnormal neural fold formation
				MP:0004889	increased energy expenditure
				MP:0004924	abnormal behavior
				MP:0004950	abnormal brain vasculature morphology
				MP:0005039	hypoxia
				MP:0005140	decreased cardiac muscle contractility
				MP:0005165	increased susceptibility to injury
				MP:0005266	abnormal metabolism
				MP:0005289	increased oxygen consumption
				MP:0005292	improved glucose tolerance
				MP:0005294	abnormal heart ventricle morphology
				MP:0005312	pericardial effusion
				MP:0005329	abnormal myocardium layer morphology
				MP:0005406	abnormal heart size
				MP:0005535	abnormal body temperature
				MP:0005560	decreased circulating glucose level
				MP:0005602	decreased angiogenesis
				MP:0005621	abnormal cell physiology
				MP:0005630	increased lung weight
				MP:0005659	decreased susceptibility to diet-induced obesity
				MP:0006042	increased apoptosis
				MP:0006059	decreased susceptibility to ischemic brain injury
				MP:0006060	increased cerebral infarct size
				MP:0006126	abnormal cardiac outflow tract development
				MP:0006344	small second pharyngeal arch
				MP:0006345	absent second pharyngeal arch
				MP:0006397	disorganized long bone epiphyseal plate
				MP:0006398	increased long bone epiphyseal plate size
				MP:0008008	early cellular replicative senescence
				MP:0008125	abnormal dendritic cell number
				MP:0008148	abnormal sternocostal joint morphology
				MP:0008439	abnormal cortical plate morphology
				MP:0008535	enlarged lateral ventricles
				MP:0008537	increased susceptibility to induced colitis
				MP:0008540	abnormal cerebral hemisphere morphology
				MP:0008556	abnormal tumor necrosis factor secretion
				MP:0008560	increased tumor necrosis factor secretion
				MP:0008561	decreased tumor necrosis factor secretion
				MP:0008566	increased interferon-gamma secretion
				MP:0008568	abnormal interleukin secretion
				MP:0008655	decreased interleukin-1 alpha secretion
				MP:0008656	abnormal interleukin-1 beta secretion
				MP:0008658	decreased interleukin-1 beta secretion
				MP:0008664	decreased interleukin-12 secretion
				MP:0008706	decreased interleukin-6 secretion
				MP:0008713	abnormal cytokine level
				MP:0008734	decreased susceptibility to endotoxin shock
				MP:0008796	increased lens fiber apoptosis
				MP:0008813	decreased common myeloid progenitor cell number
				MP:0008872	abnormal physiological response to xenobiotic
				MP:0008874	decreased physiological sensitivity to xenobiotic
				MP:0009504	abnormal mammary gland epithelium morphology
				MP:0009506	abnormal mammary gland alveolus morphology
				MP:0009763	increased susceptibility to induced morbidity/mortality
				MP:0009767	decreased susceptibility to xenobiotic induced morbidity/mortality
				MP:0010090	increased circulating creatine kinase level
				MP:0010099	abnormal thoracic cage shape
				MP:0010377	abnormal gut flora balance
				MP:0010378	increased respiratory quotient
				MP:0010398	decreased liver glycogen level
				MP:0010551	abnormal coronary vessel morphology
				MP:0010642	absent third pharyngeal arch
				MP:0010724	thick interventricular septum
				MP:0010754	abnormal heart left ventricle pressure
				MP:0010763	abnormal hematopoietic stem cell physiology
				MP:0011087	neonatal lethality, complete penetrance
				MP:0011088	neonatal lethality, incomplete penetrance
				MP:0011091	prenatal lethality, complete penetrance
				MP:0011098	embryonic lethality during organogenesis, complete penetrance
				MP:0011108	embryonic lethality during organogenesis, incomplete penetrance
				MP:0011260	abnormal head mesenchyme morphology
				MP:0012253	abnormal intersomitic vessel morphology
				MP:0012265	increased hindbrain size
				MP:0012492	pharyngeal arch artery hypoplasia
				MP:0012493	absent pharyngeal arch arteries
				MP:0012501	abnormal pericardial cavity morphology
				MP:0013504	increased embryonic tissue cell apoptosis
				MP:0014143	decreased body fat mass
				MP:0020316	decreased vascular endothelial cell proliferation
				MP:0020523	decreased susceptibility to induced hypothermia
				MP:0020890	abnormal milk sodium level
				MP:0021157	increased heart left ventricle wall thickness
				MP:0031324	delayed liver regeneration
HOXB3	Hoxb3	homeobox B3	MGI:96184	MP:0004568	fusion of glossopharyngeal and vagus nerve
				MP:0010701	fusion of atlas and odontoid process
				MP:0011088	neonatal lethality, incomplete penetrance
IFT172	Ift172	intraflagellar transport 172	MGI:2682064	MP:0000266	abnormal heart morphology
				MP:0000288	abnormal pericardium morphology
				MP:0000428	abnormal craniofacial morphology
				MP:0000445	short snout
				MP:0000547	short limbs
				MP:0000562	polydactyly
				MP:0000787	abnormal telencephalon morphology
				MP:0000830	abnormal diencephalon morphology
				MP:0000913	abnormal brain development
				MP:0000914	exencephaly
				MP:0000925	abnormal floor plate morphology
				MP:0000929	open neural tube
				MP:0000933	abnormal rhombomere morphology
				MP:0000955	abnormal spinal cord morphology
				MP:0001153	small seminiferous tubules
				MP:0001293	anophthalmia
				MP:0001326	retina degeneration
				MP:0001672	abnormal embryo development
				MP:0001700	abnormal embryo turning
				MP:0001706	abnormal left-right axis patterning
				MP:0001726	abnormal allantois morphology
				MP:0001785	edema
				MP:0001891	hydrocephaly
				MP:0001914	hemorrhage
				MP:0001922	reduced male fertility
				MP:0001932	abnormal spermiogenesis
				MP:0001935	decreased litter size
				MP:0002081	perinatal lethality
				MP:0002109	abnormal limb morphology
				MP:0002110	abnormal digit morphology
				MP:0002127	abnormal cardiovascular system morphology
				MP:0002135	abnormal kidney morphology
				MP:0002151	abnormal neural tube morphology
				MP:0002216	abnormal seminiferous tubule morphology
				MP:0002282	abnormal trachea morphology
				MP:0002662	abnormal cauda epididymis morphology
				MP:0002675	asthenozoospermia
				MP:0002687	oligozoospermia
				MP:0002764	short tibia
				MP:0002765	short fibula
				MP:0002884	abnormal pharyngeal arch morphology
				MP:0003109	short femur
				MP:0003130	anal atresia
				MP:0003276	esophageal atresia
				MP:0003649	decreased heart right ventricle size
				MP:0003720	abnormal neural tube closure
				MP:0003729	abnormal photoreceptor outer segment morphology
				MP:0003984	embryonic growth retardation
				MP:0004131	abnormal motile primary cilium morphology
				MP:0004132	absent embryonic cilia
				MP:0004252	abnormal direction of heart looping
				MP:0004261	abnormal embryonic neuroepithelium morphology
				MP:0004351	short humerus
				MP:0004355	short radius
				MP:0004359	short ulna
				MP:0004543	abnormal sperm physiology
				MP:0004686	decreased length of long bones
				MP:0005157	holoprosencephaly
				MP:0005325	abnormal renal glomerulus morphology
				MP:0005578	teratozoospermia
				MP:0006126	abnormal cardiac outflow tract development
				MP:0006380	abnormal spermatid morphology
				MP:0008518	retina outer nuclear layer degeneration
				MP:0008584	photoreceptor outer segment degeneration
				MP:0008586	disorganized photoreceptor outer segment
				MP:0008587	short photoreceptor outer segment
				MP:0008725	increased heart atrium size
				MP:0008772	increased heart ventricle size
				MP:0008892	abnormal sperm flagellum morphology
				MP:0008898	abnormal acrosome morphology
				MP:0009230	abnormal sperm head morphology
				MP:0009237	kinked sperm flagellum
				MP:0009266	abnormal mesendoderm development
				MP:0009377	ectopic manchette
				MP:0009743	preaxial polydactyly
				MP:0009831	abnormal sperm midpiece morphology
				MP:0009838	abnormal sperm axoneme morphology
				MP:0009890	cleft secondary palate
				MP:0010097	abnormal retina blood vessel morphology
				MP:0010412	atrioventricular septal defect
				MP:0010413	complete atrioventricular septal defect
				MP:0010881	esophagus hypoplasia
				MP:0010884	esophagus stenosis
				MP:0011089	perinatal lethality, complete penetrance
				MP:0011091	prenatal lethality, complete penetrance
				MP:0011098	embryonic lethality during organogenesis, complete penetrance
				MP:0011100	preweaning lethality, complete penetrance
				MP:0011380	enlarged brain ventricles
				MP:0012029	abnormal electroretinogram waveform feature
				MP:0012144	decreased b-wave amplitude
				MP:0013202	abnormal cilium morphology
				MP:0013293	embryonic lethality prior to tooth bud stage
				MP:0014684	impaired spermiation
				MP:0020813	abnormal photoreceptor outer segment disc membrane morphology
				MP:0030943	abnormal centrosome morphology
				MP:0031356	abnormal outer dense fiber morphology
				MP:0031386	elongated manchette
KRT17	Krt13	keratin 13	MGI:101925	MP:0000468	abnormal esophageal epithelium morphology
				MP:0000762	abnormal tongue morphology
				MP:0000764	abnormal tongue epithelium morphology
				MP:0030179	abnormal oral epithelium morphology
				MP:0000111	cleft palate
				MP:0000428	abnormal craniofacial morphology
				MP:0000467	abnormal esophagus morphology
				MP:0001140	abnormal vagina epithelium morphology
				MP:0001208	blistering
				MP:0001216	abnormal epidermal layer morphology
				MP:0001224	abnormal keratinocyte apoptosis
				MP:0001231	abnormal epidermis stratum basale morphology
				MP:0001240	abnormal epidermis stratum corneum morphology
				MP:0001297	microphthalmia
				MP:0001914	hemorrhage
				MP:0002051	increased skin papilloma incidence
				MP:0002282	abnormal trachea morphology
				MP:0002655	abnormal keratinocyte morphology
				MP:0003054	spina bifida
				MP:0003984	embryonic growth retardation
				MP:0008770	decreased survivor rate
				MP:0011085	postnatal lethality, complete penetrance
				MP:0011086	postnatal lethality, incomplete penetrance
				MP:0011100	preweaning lethality, complete penetrance
				MP:0020855	decreased cornea epithelium thickness
				MP:0000466	esophageal epithelium hyperplasia
				MP:0001792	impaired wound healing
				MP:0005164	abnormal response to injury
				MP:0000351	increased cell proliferation
				MP:0000763	abnormal filiform papillae morphology
				MP:0000764	abnormal tongue epithelium morphology
				MP:0001200	thick skin
				MP:0001212	skin lesions
				MP:0001242	hyperkeratosis
				MP:0001262	decreased body weight
				MP:0001265	decreased body size
				MP:0001402	decreased locomotor activity
				MP:0002796	impaired skin barrier function
				MP:0009674	decreased birth weight
				MP:0011086	postnatal lethality, incomplete penetrance
				MP:0011088	neonatal lethality, incomplete penetrance
				MP:0000208	decreased hematocrit
				MP:0000377	abnormal hair follicle morphology
				MP:0000414	alopecia
				MP:0000427	abnormal hair cycle
				MP:0001284	absent vibrissae
				MP:0002833	increased heart weight
				MP:0002941	increased circulating alanine transaminase level
				MP:0003413	hair follicle degeneration
				MP:0003809	abnormal hair shaft morphology
				MP:0003812	abnormal hair medulla
				MP:0003848	brittle hair
				MP:0005072	abnormal hair follicle melanin granule morphology
				MP:0005564	increased hemoglobin content
				MP:0010686	abnormal hair follicle matrix region morphology
				MP:0011195	increased hair follicle apoptosis
				MP:0014693	abnormal cell nucleus size
				MP:0002169	no abnormal phenotype detected
				MP:0004179	transmission ratio distortion
				MP:0006380	abnormal spermatid morphology
				MP:0008892	abnormal sperm flagellum morphology
				MP:0009238	coiled sperm flagellum
				MP:0009239	short sperm flagellum
				MP:0009241	thick sperm flagellum
				MP:0009377	ectopic manchette
				MP:0011110	preweaning lethality, incomplete penetrance
LAMA5	Lama5	laminin, alpha 5	MGI:105382	MP:0000024	lowered ear position
				MP:0000075	absent neurocranium
				MP:0000116	abnormal tooth development
				MP:0000274	enlarged heart
				MP:0000284	double outlet right ventricle
				MP:0000352	decreased cell proliferation
				MP:0000379	decreased hair follicle number
				MP:0000432	abnormal head morphology
				MP:0000434	megacephaly
				MP:0000477	abnormal intestine morphology
				MP:0000484	abnormal pulmonary artery morphology
				MP:0000488	abnormal intestinal epithelium morphology
				MP:0000511	abnormal intestinal mucosa morphology
				MP:0000520	absent kidney
				MP:0000527	abnormal kidney development
				MP:0000564	syndactyly
				MP:0000572	abnormal autopod morphology
				MP:0000650	mesocardia
				MP:0000913	abnormal brain development
				MP:0000914	exencephaly
				MP:0000928	incomplete rostral neuropore closure
				MP:0001053	abnormal neuromuscular synapse morphology
				MP:0001175	abnormal lung morphology
				MP:0001176	abnormal lung development
				MP:0001178	pulmonary hypoplasia
				MP:0001183	overexpanded pulmonary alveolus
				MP:0001265	decreased body size
				MP:0001293	anophthalmia
				MP:0001297	microphthalmia
				MP:0001575	cyanosis
				MP:0001697	abnormal embryo size
				MP:0001711	abnormal placenta morphology
				MP:0001785	edema
				MP:0001823	thymus hypoplasia
				MP:0001953	respiratory failure
				MP:0001954	respiratory distress
				MP:0002083	premature death
				MP:0002086	abnormal extraembryonic tissue morphology
				MP:0002109	abnormal limb morphology
				MP:0002110	abnormal digit morphology
				MP:0002135	abnormal kidney morphology
				MP:0002270	abnormal pulmonary alveolus morphology
				MP:0002494	increased IgM level
				MP:0002633	persistent truncus arteriosus
				MP:0002705	dilated renal tubule
				MP:0002962	increased urine protein level
				MP:0002989	small kidney
				MP:0003044	impaired basement membrane formation
				MP:0003051	curly tail
				MP:0003068	enlarged kidney
				MP:0003178	left pulmonary isomerism
				MP:0003215	renal interstitial fibrosis
				MP:0003449	abnormal intestinal goblet cell morphology
				MP:0003606	kidney failure
				MP:0003632	abnormal nervous system morphology
				MP:0003641	small lung
				MP:0003675	kidney cyst
				MP:0003704	abnormal hair follicle development
				MP:0003722	absent ureter
				MP:0003813	abnormal hair follicle dermal papilla morphology
				MP:0004007	abnormal lung vasculature morphology
				MP:0004157	interrupted aortic arch
				MP:0004158	right aortic arch
				MP:0004200	decreased fetal size
				MP:0004733	abnormal thoracic cavity morphology
				MP:0004936	impaired branching involved in ureteric bud morphogenesis
				MP:0005014	increased B cell number
				MP:0005031	abnormal trophoblast layer morphology
				MP:0005161	hematuria
				MP:0005178	increased circulating cholesterol level
				MP:0005264	glomerulosclerosis
				MP:0005326	abnormal podocyte morphology
				MP:0005327	abnormal mesangial cell morphology
				MP:0005419	decreased circulating serum albumin level
				MP:0005553	increased circulating creatinine level
				MP:0005565	increased blood urea nitrogen level
				MP:0006042	increased apoptosis
				MP:0008108	abnormal small intestinal villus morphology
				MP:0008140	podocyte foot process effacement
				MP:0008182	decreased marginal zone B cell number
				MP:0008193	abnormal marginal zone B cell physiology
				MP:0008528	polycystic kidney
				MP:0008803	abnormal placental labyrinth vasculature morphology
				MP:0009570	abnormal right lung morphology
				MP:0009922	increased transitional stage T1 B cell number
				MP:0009926	decreased transitional stage T2 B cell number
				MP:0010402	ventricular septal defect
				MP:0010412	atrioventricular septal defect
				MP:0010460	pulmonary artery hypoplasia
				MP:0010466	vascular ring
				MP:0010487	abnormal right subclavian artery morphology
				MP:0010811	decreased type II pneumocyte number
				MP:0010817	absent type I pneumocytes
				MP:0010821	abnormal visceral pleura morphology
				MP:0010898	abnormal pulmonary alveolus epithelium morphology
				MP:0011086	postnatal lethality, incomplete penetrance
				MP:0011087	neonatal lethality, complete penetrance
				MP:0011099	lethality throughout fetal growth and development, complete penetrance
				MP:0011100	preweaning lethality, complete penetrance
				MP:0011144	thin lung-associated mesenchyme
				MP:0011159	abnormal epidermal-dermal junction morphology
				MP:0011320	abnormal glomerular capillary morphology
				MP:0011348	abnormal renal glomerulus basement membrane morphology
				MP:0011353	expanded mesangial matrix
				MP:0011368	increased kidney apoptosis
				MP:0011405	tubulointerstitial nephritis
				MP:0011409	increased renal glomerulus basement membrane thickness
				MP:0011453	abnormal glomerular capillary endothelium morphology
				MP:0011521	decreased placental labyrinth size
				MP:0014084	clubbed small intestinal villi
LRP5	Lrp5	low density lipoprotein receptor-related protein 5	MGI:1278315	MP:0000060	delayed bone ossification
				MP:0000061	fragile skeleton
				MP:0000062	increased bone mineral density
				MP:0000063	decreased bone mineral density
				MP:0000066	osteoporosis
				MP:0000130	abnormal trabecular bone morphology
				MP:0000255	blood vessel congestion
				MP:0000559	abnormal femur morphology
				MP:0000609	abnormal liver physiology
				MP:0001262	decreased body weight
				MP:0001286	abnormal eye development
				MP:0001289	persistence of hyaloid vascular system
				MP:0001325	abnormal retina morphology
				MP:0001402	decreased locomotor activity
				MP:0001914	hemorrhage
				MP:0002090	abnormal vision
				MP:0002109	abnormal limb morphology
				MP:0002169	no abnormal phenotype detected
				MP:0002183	gliosis
				MP:0002727	decreased circulating insulin level
				MP:0002792	abnormal retina vasculature morphology
				MP:0002797	increased thigmotaxis
				MP:0002896	abnormal bone mineralization
				MP:0003049	abnormal lumbar vertebrae morphology
				MP:0003059	decreased insulin secretion
				MP:0003070	increased vascular permeability
				MP:0003727	abnormal retina layer morphology
				MP:0003731	abnormal retina outer nuclear layer morphology
				MP:0003732	abnormal retina outer plexiform layer morphology
				MP:0003795	abnormal bone structure
				MP:0003982	increased cholesterol level
				MP:0004016	decreased bone mass
				MP:0004022	abnormal cone electrophysiology
				MP:0004214	abnormal long bone diaphysis morphology
				MP:0004231	abnormal calcium ion homeostasis
				MP:0004985	decreased osteoclast cell number
				MP:0004989	decreased osteoblast cell number
				MP:0004991	decreased bone strength
				MP:0004993	decreased bone resorption
				MP:0005006	abnormal osteoblast physiology
				MP:0005145	increased circulating VLDL cholesterol level
				MP:0005201	abnormal retina pigment epithelium morphology
				MP:0005293	impaired glucose tolerance
				MP:0005306	abnormal phalanx morphology
				MP:0005322	abnormal serotonin level
				MP:0005331	insulin resistance
				MP:0005602	decreased angiogenesis
				MP:0005605	increased bone mass
				MP:0006043	decreased apoptosis
				MP:0006069	abnormal retina neuronal layer morphology
				MP:0006303	abnormal retina nerve fiber layer morphology
				MP:0008067	retina ganglion cell degeneration
				MP:0008152	decreased diameter of femur
				MP:0008156	decreased diameter of tibia
				MP:0008271	abnormal bone ossification
				MP:0008450	retina photoreceptor degeneration
				MP:0008512	disorganized retina inner nuclear layer
				MP:0008513	thin retina inner plexiform layer
				MP:0008515	thin retina outer nuclear layer
				MP:0008516	disorganized retina outer nuclear layer
				MP:0008519	thin retina outer plexiform layer
				MP:0008520	disorganized retina outer plexiform layer
				MP:0009772	abnormal retina development
				MP:0010069	increased serotonin level
				MP:0010070	decreased serotonin level
				MP:0010097	abnormal retina blood vessel morphology
				MP:0010124	decreased bone mineral content
				MP:0010867	abnormal bone trabecula morphology
				MP:0010873	decreased trabecular bone mass
				MP:0010876	decreased bone volume
				MP:0010962	decreased compact bone mass
				MP:0011086	postnatal lethality, incomplete penetrance
				MP:0011965	decreased total retina thickness
				MP:0012035	abnormal b-wave shape
				MP:0012143	decreased a-wave amplitude
				MP:0012144	decreased b-wave amplitude
				MP:0013618	decreased areal bone mineral density
				MP:0013639	decreased bone stiffness
				MP:0013925	abnormal vascular plexus formation
				MP:0014179	abnormal blood-retina barrier function
				MP:0020010	decreased bone mineral density of femur
				MP:0020039	increased bone ossification
				MP:0020040	decreased bone ossification
				MP:0020137	decreased bone mineralization
				MP:0021107	retina fold
				MP:0030281	thin parietal bone
				MP:0030439	decreased osteoblast proliferation
				MP:0031606	increased susceptibility to age-related retinal degeneration
MAML1	Maml1	mastermind like transcriptional coactivator 1	MGI:1890504	MP:0000715	decreased thymocyte number
				MP:0000752	dystrophic muscle
				MP:0001262	decreased body weight
				MP:0001265	decreased body size
				MP:0001732	postnatal growth retardation
				MP:0003934	abnormal pancreas development
				MP:0004201	fetal growth retardation
				MP:0005090	increased double-negative T cell number
				MP:0008182	decreased marginal zone B cell number
				MP:0009175	abnormal pancreatic beta cell differentiation
				MP:0009403	increased variability of skeletal muscle fiber size
				MP:0009414	skeletal muscle fiber necrosis
				MP:0011085	postnatal lethality, complete penetrance
				MP:0011086	postnatal lethality, incomplete penetrance
MEN1	Men1	multiple endocrine neoplasia 1	MGI:1316736	MP:0000106	abnormal basisphenoid bone morphology
				MP:0000150	abnormal rib morphology
				MP:0000153	rib bifurcation
				MP:0000154	rib fusion
				MP:0000157	abnormal sternum morphology
				MP:0000189	hypoglycemia
				MP:0000194	increased circulating calcium level
				MP:0000198	decreased circulating phosphate level
				MP:0000280	thin ventricular wall
				MP:0000295	trabecula carnea hypoplasia
				MP:0000443	abnormal snout morphology
				MP:0000445	short snout
				MP:0000597	delayed hepatic development
				MP:0000633	abnormal pituitary gland morphology
				MP:0000636	enlarged pituitary gland
				MP:0000642	enlarged adrenal glands
				MP:0000914	exencephaly
				MP:0001148	enlarged testis
				MP:0001152	increased Leydig cell number
				MP:0001575	cyanosis
				MP:0001614	abnormal blood vessel morphology
				MP:0001672	abnormal embryo development
				MP:0001698	decreased embryo size
				MP:0001712	abnormal placenta development
				MP:0001729	impaired embryo implantation
				MP:0001745	increased circulating corticosterone level
				MP:0001869	pancreas inflammation
				MP:0001914	hemorrhage
				MP:0001923	reduced female fertility
				MP:0001935	decreased litter size
				MP:0001944	abnormal pancreas morphology
				MP:0001954	respiratory distress
				MP:0002020	increased tumor incidence
				MP:0002027	increased lung adenocarcinoma incidence
				MP:0002031	increased adrenal gland tumor incidence
				MP:0002038	increased carcinoma incidence
				MP:0002041	increased pituitary adenoma incidence
				MP:0002050	increased pheochromocytoma incidence
				MP:0002079	increased circulating insulin level
				MP:0002083	premature death
				MP:0002085	abnormal embryonic tissue morphology
				MP:0002169	no abnormal phenotype detected
				MP:0002404	increased intestinal adenoma incidence
				MP:0002693	abnormal pancreas physiology
				MP:0002823	abnormal rib development
				MP:0003112	enlarged parathyroid gland
				MP:0003336	pancreas cyst
				MP:0003364	increased insulinoma incidence
				MP:0003365	increased glucagonoma incidence
				MP:0003430	increased pancreatic islet cell adenoma incidence
				MP:0003493	parathyroid gland hyperplasia
				MP:0003495	increased parathyroid adenoma incidence
				MP:0003496	increased thyroid adenoma incidence
				MP:0003498	thyroid gland hyperplasia
				MP:0003505	increased prolactinoma incidence
				MP:0003645	increased pancreatic beta cell number
				MP:0003720	abnormal neural tube closure
				MP:0003845	abnormal decidualization
				MP:0003935	abnormal craniofacial development
				MP:0003984	embryonic growth retardation
				MP:0004452	abnormal pterygoid process morphology
				MP:0004832	enlarged ovary
				MP:0005033	abnormal trophoblast giant cell morphology
				MP:0005076	abnormal cell differentiation
				MP:0005215	abnormal pancreatic islet morphology
				MP:0005491	pancreatic islet hyperplasia
				MP:0005560	decreased circulating glucose level
				MP:0006262	increased testis tumor incidence
				MP:0008000	increased ovary tumor incidence
				MP:0008014	increased lung tumor incidence
				MP:0008277	abnormal sternum ossification
				MP:0008876	decreased uterine NK cell number
				MP:0008877	abnormal DNA methylation
				MP:0009043	increased pancreas adenoma incidence
				MP:0009044	increased adrenal gland adenoma incidence
				MP:0009146	abnormal pancreatic acinar cell morphology
				MP:0009148	pancreas necrosis
				MP:0009153	increased pancreas tumor incidence
				MP:0009171	enlarged pancreatic islets
				MP:0009247	meteorism
				MP:0009546	absent gastric milk in neonates
				MP:0009590	increased gonad tumor incidence
				MP:0009592	increased Leydig cell tumor incidence
				MP:0009642	abnormal blood homeostasis
				MP:0009655	abnormal secondary palate development
				MP:0009883	palatal shelf hypoplasia
				MP:0009888	palatal shelves fail to meet at midline
				MP:0009890	cleft secondary palate
				MP:0010279	increased gastrointestinal tumor incidence
				MP:0010288	increased gland tumor incidence
				MP:0010299	increased mammary gland tumor incidence
				MP:0010301	increased stomach tumor incidence
				MP:0010316	increased thyroid tumor incidence
				MP:0010320	increased pituitary gland tumor incidence
				MP:0010321	increased parathyroid gland tumor incidence
				MP:0010346	increased thyroid carcinoma incidence
				MP:0010348	increased pancreatic islet cell carcinoma incidence
				MP:0010350	increased pituitary adenohypophysis tumor incidence
				MP:0010366	increased adrenal cortical tumor incidence
				MP:0010390	increased adrenocortical adenoma incidence
				MP:0010725	thin interventricular septum
				MP:0010819	primary atelectasis
				MP:0011089	perinatal lethality, complete penetrance
				MP:0011092	embryonic lethality, complete penetrance
				MP:0011098	embryonic lethality during organogenesis, complete penetrance
				MP:0011099	lethality throughout fetal growth and development, complete penetrance
				MP:0013401	increased endometrial gland number
				MP:0013528	thyroid gland cyst
				MP:0014237	decreased tumor-free survival time
				MP:0021210	bilateral cleft palate
				MP:0021215	abnormal palatal mesenchymal cell proliferation
				MP:0021216	abnormal palatal mesenchymal cell differentiation
				MP:0021217	abnormal palatal shelf bone ossification
				MP:0030291	short soft palate
				MP:0031434	increased miscarriage rate
MYH3	Myh3	myosin, heavy polypeptide 3, skeletal muscle, embryonic	MGI:1339709	MP:0001262	decreased body weight
				MP:0009402	decreased skeletal muscle fiber diameter
				MP:0009405	increased skeletal muscle fiber number
				MP:0009409	abnormal skeletal muscle fiber type ratio
				MP:0010239	decreased skeletal muscle weight
				MP:0011101	prenatal lethality, incomplete penetrance
				MP:0012185	abnormal muscle precursor cell morphology
				MP:0030972	increased myoblast apoptosis
NCOR2	Ncor2	nuclear receptor co-repressor 2	MGI:1337080	MP:0000008	increased white adipose tissue amount
				MP:0000065	abnormal bone marrow cavity morphology
				MP:0000130	abnormal trabecular bone morphology
				MP:0000135	decreased compact bone thickness
				MP:0000172	abnormal bone marrow cell number
				MP:0000240	extramedullary hematopoiesis
				MP:0000267	abnormal heart development
				MP:0000280	thin ventricular wall
				MP:0000428	abnormal craniofacial morphology
				MP:0000689	abnormal spleen morphology
				MP:0000691	enlarged spleen
				MP:0000787	abnormal telencephalon morphology
				MP:0000788	abnormal cerebral cortex morphology
				MP:0000934	abnormal telencephalon development
				MP:0001262	decreased body weight
				MP:0001289	persistence of hyaloid vascular system
				MP:0001325	abnormal retina morphology
				MP:0001431	abnormal eating behavior
				MP:0001533	abnormal skeleton physiology
				MP:0001570	abnormal circulating enzyme level
				MP:0001614	abnormal blood vessel morphology
				MP:0001711	abnormal placenta morphology
				MP:0001785	edema
				MP:0002397	abnormal bone marrow morphology
				MP:0002727	decreased circulating insulin level
				MP:0002891	increased insulin sensitivity
				MP:0003135	increased erythroid progenitor cell number
				MP:0003231	abnormal placenta vasculature
				MP:0003383	abnormal gluconeogenesis
				MP:0003948	abnormal gas homeostasis
				MP:0003953	abnormal hormone level
				MP:0003984	embryonic growth retardation
				MP:0004808	abnormal hematopoietic stem cell morphology
				MP:0004890	decreased energy expenditure
				MP:0004892	increased adiponectin level
				MP:0004948	abnormal neuronal precursor proliferation
				MP:0004984	increased osteoclast cell number
				MP:0004991	decreased bone strength
				MP:0005076	abnormal cell differentiation
				MP:0005266	abnormal metabolism
				MP:0005290	decreased oxygen consumption
				MP:0005331	insulin resistance
				MP:0005418	abnormal circulating hormone level
				MP:0005422	osteosclerosis
				MP:0005458	increased percent body fat/body weight
				MP:0005534	decreased body temperature
				MP:0005559	increased circulating glucose level
				MP:0005658	increased susceptibility to diet-induced obesity
				MP:0005668	decreased circulating leptin level
				MP:0005670	abnormal white adipose tissue physiology
				MP:0008254	increased megakaryocyte cell number
				MP:0008441	thin cortical plate
				MP:0008872	abnormal physiological response to xenobiotic
				MP:0008964	decreased carbon dioxide production
				MP:0009130	increased white fat cell number
				MP:0009133	decreased white fat cell size
				MP:0009288	increased epididymal fat pad weight
				MP:0009888	palatal shelves fail to meet at midline
				MP:0009890	cleft secondary palate
				MP:0010402	ventricular septal defect
				MP:0010868	increased bone trabecula number
				MP:0010878	increased trabecular bone volume
				MP:0011091	prenatal lethality, complete penetrance
				MP:0011099	lethality throughout fetal growth and development, complete penetrance
				MP:0011100	preweaning lethality, complete penetrance
				MP:0011747	myelofibrosis
				MP:0031204	hindlimb paresis
				MP:0031268	decreased susceptibility to diet-induced hepatic steatosis
NXN	Nxn	nucleoredoxin	MGI:109331	MP:0000111	cleft palate
				MP:0000157	abnormal sternum morphology
				MP:0000284	double outlet right ventricle
				MP:0000428	abnormal craniofacial morphology
				MP:0000438	abnormal cranium morphology
				MP:0000443	abnormal snout morphology
				MP:0000602	dilated liver sinusoidal space
				MP:0000627	abnormal mammary gland morphology
				MP:0001258	decreased body length
				MP:0001293	anophthalmia
				MP:0001319	irregularly shaped pupil
				MP:0001340	abnormal eyelid morphology
				MP:0001392	abnormal locomotor behavior
				MP:0001402	decreased locomotor activity
				MP:0001404	no spontaneous movement
				MP:0001417	decreased exploration in new environment
				MP:0001491	unresponsive to tactile stimuli
				MP:0001552	increased circulating triglyceride level
				MP:0001556	increased circulating HDL cholesterol level
				MP:0001697	abnormal embryo size
				MP:0001914	hemorrhage
				MP:0002110	abnormal digit morphology
				MP:0002633	persistent truncus arteriosus
				MP:0002764	short tibia
				MP:0002768	small adrenal glands
				MP:0002966	decreased circulating alkaline phosphatase level
				MP:0002968	increased circulating alkaline phosphatase level
				MP:0003054	spina bifida
				MP:0003743	abnormal facial morphology
				MP:0003826	abnormal Mullerian duct morphology
				MP:0004200	decreased fetal size
				MP:0004377	small frontal bone
				MP:0004666	absent stapedial artery
				MP:0004678	split xiphoid process
				MP:0004988	increased osteoblast cell number
				MP:0005140	decreased cardiac muscle contractility
				MP:0005344	increased circulating bilirubin level
				MP:0005621	abnormal cell physiology
				MP:0005641	increased mean corpuscular hemoglobin concentration
				MP:0008259	abnormal optic disk morphology
				MP:0008797	facial cleft
				MP:0010052	increased grip strength
				MP:0010097	abnormal retina blood vessel morphology
				MP:0010402	ventricular septal defect
				MP:0010412	atrioventricular septal defect
				MP:0010418	perimembraneous ventricular septal defect
				MP:0010850	increased effector memory CD8-positive, alpha-beta T cell number
				MP:0010912	herniated liver
				MP:0011089	perinatal lethality, complete penetrance
				MP:0011100	preweaning lethality, complete penetrance
				MP:0011110	preweaning lethality, incomplete penetrance
				MP:0011495	abnormal head shape
				MP:0011496	abnormal head size
				MP:0013279	increased fasting circulating glucose level
				MP:0013916	decreased intestine length
				MP:0013986	abnormal vitelline vein topology
				MP:0020420	abnormal freezing behavior
ROBO1	Robo1	roundabout guidance receptor 1	MGI:1274781	MP:0000111	cleft palate
				MP:0000266	abnormal heart morphology
				MP:0000276	heart right ventricle hypertrophy
				MP:0000284	double outlet right ventricle
				MP:0000428	abnormal craniofacial morphology
				MP:0000445	short snout
				MP:0000519	hydronephrosis
				MP:0000536	hydroureter
				MP:0000653	abnormal sex gland morphology
				MP:0000780	abnormal corpus callosum morphology
				MP:0000781	decreased corpus callosum size
				MP:0001175	abnormal lung morphology
				MP:0001176	abnormal lung development
				MP:0001179	thick pulmonary interalveolar septum
				MP:0001402	decreased locomotor activity
				MP:0001404	no spontaneous movement
				MP:0001438	aphagia
				MP:0001711	abnormal placenta morphology
				MP:0001953	respiratory failure
				MP:0002027	increased lung adenocarcinoma incidence
				MP:0002038	increased carcinoma incidence
				MP:0002135	abnormal kidney morphology
				MP:0002199	abnormal brain commissure morphology
				MP:0002264	abnormal bronchus morphology
				MP:0002267	abnormal bronchiole morphology
				MP:0002270	abnormal pulmonary alveolus morphology
				MP:0002625	heart left ventricle hypertrophy
				MP:0002639	micrognathia
				MP:0002961	abnormal axon guidance
				MP:0003651	abnormal axon extension
				MP:0004274	abnormal embryonic/fetal subventricular zone morphology
				MP:0004924	abnormal behavior
				MP:0005237	abnormal olfactory tract morphology
				MP:0005488	bronchial epithelial hyperplasia
				MP:0008221	abnormal hippocampal commissure morphology
				MP:0008222	decreased hippocampal commissure size
				MP:0008415	abnormal neurite morphology
				MP:0008528	polycystic kidney
				MP:0009503	abnormal mammary gland duct morphology
				MP:0009678	abnormal spinal cord lateral column morphology
				MP:0010173	increased mammary gland epithelial cell proliferation
				MP:0010402	ventricular septal defect
				MP:0010405	ostium secundum atrial septal defect
				MP:0010412	atrioventricular septal defect
				MP:0010418	perimembraneous ventricular septal defect
				MP:0010420	muscular ventricular septal defect
				MP:0010900	abnormal pulmonary interalveolar septum morphology
				MP:0011088	neonatal lethality, incomplete penetrance
				MP:0011089	perinatal lethality, complete penetrance
				MP:0011100	preweaning lethality, complete penetrance
				MP:0011110	preweaning lethality, incomplete penetrance
				MP:0012431	increased lymphoma incidence
				MP:0014552	enhanced neuronal migration
				MP:0020870	decreased thigmotaxis
RPGRIP1L	Rpgrip1l	Rpgrip1-like	MGI:1920563	MP:0000026	abnormal inner ear morphology
				MP:0000079	abnormal basioccipital bone morphology
				MP:0000106	abnormal basisphenoid bone morphology
				MP:0000111	cleft palate
				MP:0000141	abnormal vertebral body morphology
				MP:0000150	abnormal rib morphology
				MP:0000284	double outlet right ventricle
				MP:0000291	enlarged pericardium
				MP:0000297	abnormal atrioventricular cushion morphology
				MP:0000438	abnormal cranium morphology
				MP:0000455	abnormal maxilla morphology
				MP:0000458	abnormal mandible morphology
				MP:0000460	mandible hypoplasia
				MP:0000562	polydactyly
				MP:0000602	dilated liver sinusoidal space
				MP:0000632	abnormal pineal gland morphology
				MP:0000644	dextrocardia
				MP:0000690	absent spleen
				MP:0000694	spleen hypoplasia
				MP:0000781	decreased corpus callosum size
				MP:0000783	abnormal forebrain morphology
				MP:0000819	abnormal olfactory bulb morphology
				MP:0000841	abnormal hindbrain morphology
				MP:0000851	cerebellum hypoplasia
				MP:0000897	abnormal midbrain morphology
				MP:0000914	exencephaly
				MP:0000926	absent floor plate
				MP:0000964	small dorsal root ganglion
				MP:0001014	absent superior cervical ganglion
				MP:0001015	small superior cervical ganglion
				MP:0001062	absent oculomotor nerve
				MP:0001075	abnormal accessory nerve morphology
				MP:0001146	abnormal testis morphology
				MP:0001293	anophthalmia
				MP:0001297	microphthalmia
				MP:0001706	abnormal left-right axis patterning
				MP:0001711	abnormal placenta morphology
				MP:0002151	abnormal neural tube morphology
				MP:0002196	absent corpus callosum
				MP:0002237	abnormal nasal cavity morphology
				MP:0002239	abnormal nasal septum morphology
				MP:0002741	small olfactory bulb
				MP:0002929	abnormal bile duct development
				MP:0003056	abnormal hyoid bone morphology
				MP:0003178	left pulmonary isomerism
				MP:0003327	liver cyst
				MP:0003333	liver fibrosis
				MP:0003451	absent olfactory bulb
				MP:0003584	bifid ureter
				MP:0003686	abnormal eye muscle morphology
				MP:0003755	abnormal palate morphology
				MP:0003888	liver hemorrhage
				MP:0004110	transposition of great arteries
				MP:0004133	heterotaxia
				MP:0004158	right aortic arch
				MP:0004181	abnormal carotid artery morphology
				MP:0004259	small placenta
				MP:0004268	abnormal optic stalk morphology
				MP:0004269	abnormal optic cup morphology
				MP:0004574	broad limb buds
				MP:0004599	abnormal vertebral arch morphology
				MP:0004613	fusion of vertebral arches
				MP:0004668	absent vertebral body
				MP:0004756	abnormal proximal convoluted tubule morphology
				MP:0004950	abnormal brain vasculature morphology
				MP:0005157	holoprosencephaly
				MP:0005170	cleft upper lip
				MP:0005274	abnormal viscerocranium morphology
				MP:0005358	abnormal incisor morphology
				MP:0005650	abnormal limb bud morphology
				MP:0006065	abnormal heart position or orientation
				MP:0008129	absent brain internal capsule
				MP:0008320	absent adenohypophysis
				MP:0008461	left atrial isomerism
				MP:0008803	abnormal placental labyrinth vasculature morphology
				MP:0008923	thoracoschisis
				MP:0009526	absent sublingual gland
				MP:0009570	abnormal right lung morphology
				MP:0009743	preaxial polydactyly
				MP:0009771	absent optic chiasm
				MP:0009907	decreased tongue size
				MP:0010403	atrial septal defect
				MP:0010406	common atrium
				MP:0010418	perimembraneous ventricular septal defect
				MP:0010420	muscular ventricular septal defect
				MP:0010427	double outlet left ventricle
				MP:0010431	atrial situs inversus
				MP:0010440	anomalous pulmonary venous connection
				MP:0010490	abnormal inferior vena cava valve morphology
				MP:0010572	persistent right dorsal aorta
				MP:0011087	neonatal lethality, complete penetrance
				MP:0011089	perinatal lethality, complete penetrance
				MP:0011100	preweaning lethality, complete penetrance
				MP:0011250	abdominal situs ambiguus
				MP:0011759	absent Rathke's pouch
				MP:0012676	dilated brain ventricle
				MP:0012730	abnormal internal carotid artery morphology
				MP:0013186	abnormal basilar artery morphology
				MP:0013247	placenta necrosis
				MP:0013349	small Rathke's pouch
				MP:0013828	thin facial nerve
				MP:0013830	abnormal intrathoracic topology of vagus nerve
				MP:0013834	thin hypoglossal nerve
				MP:0013835	absent hypoglossal nerve
				MP:0013836	abnormal hypoglossal nerve topology
				MP:0013840	absent segment of posterior cerebral artery
				MP:0013848	subcutaneous edema
				MP:0013852	abnormal Mullerian duct topology
				MP:0013853	abnormal hepatic portal vein formation
				MP:0013858	abnormal azygos vein topology
				MP:0013859	abnormal vitelline vein connection
				MP:0013861	abnormal pancreas topology
				MP:0013867	abnormal ventral pancreas morphology
				MP:0013876	absent ductus venosus valve
				MP:0013878	abnormal ductus venosus valve topology
				MP:0013914	absent intracranial segment of vertebral artery
				MP:0013917	persistent right 6th pharyngeal arch artery
				MP:0013928	thin motoric part of trigeminal nerve
				MP:0013952	retroesophageal left subclavian artery
				MP:0013970	absent connection between subcutaneous lymph vessels and lymph sac
				MP:0013975	abnormal coronary sinus connection
				MP:0013977	symmetric azygos veins
				MP:0013979	abnormal subclavian artery origin
				MP:0013982	inverse situs of great intrathoracic arteries
				MP:0013985	abnormal umbilical vein topology
				MP:0013987	absent intrahepatic inferior vena cava segment
				MP:0013996	abnormal vertebral artery origin
				MP:0013997	abnormal internal carotid artery topology
				MP:0013998	absent canalicular internal carotid artery segment
				MP:0013999	absent parasellar internal carotid artery
				MP:0014000	anastomosis between internal carotid artery and basilar artery
				MP:0014012	abnormal cranial blood vasculature morphology
				MP:0014021	heterochrony
				MP:0014023	abnormal intestine placement
				MP:0020485	abnormal inferior vena cava topology
				MP:0030975	placenta hemorrhage
RYR1	Ryr1	ryanodine receptor 1, skeletal muscle	MGI:99659	MP:0000005	increased brown adipose tissue amount
				MP:0000060	delayed bone ossification
				MP:0000150	abnormal rib morphology
				MP:0000160	kyphosis
				MP:0000382	underdeveloped hair follicles
				MP:0000440	domed cranium
				MP:0000733	abnormal muscle development
				MP:0000738	impaired muscle contractility
				MP:0000747	muscle weakness
				MP:0000751	myopathy
				MP:0000753	paralysis
				MP:0000755	hindlimb paralysis
				MP:0000759	abnormal skeletal muscle morphology
				MP:0001191	abnormal skin condition
				MP:0001198	tight skin
				MP:0001201	translucent skin
				MP:0001243	abnormal dermal layer morphology
				MP:0001258	decreased body length
				MP:0001260	increased body weight
				MP:0001262	decreased body weight
				MP:0001392	abnormal locomotor behavior
				MP:0001402	decreased locomotor activity
				MP:0001404	no spontaneous movement
				MP:0001491	unresponsive to tactile stimuli
				MP:0001504	abnormal posture
				MP:0001575	cyanosis
				MP:0001777	abnormal body temperature homeostasis
				MP:0001785	edema
				MP:0001786	skin edema
				MP:0001953	respiratory failure
				MP:0001954	respiratory distress
				MP:0002083	premature death
				MP:0002106	abnormal muscle physiology
				MP:0002109	abnormal limb morphology
				MP:0002114	abnormal axial skeleton morphology
				MP:0002279	abnormal diaphragm morphology
				MP:0002318	hypercapnia
				MP:0002841	impaired skeletal muscle contractility
				MP:0003030	acidemia
				MP:0003052	omphalocele
				MP:0003081	abnormal soleus morphology
				MP:0003084	abnormal skeletal muscle fiber morphology
				MP:0003157	impaired muscle relaxation
				MP:0004032	abnormal interventricular groove morphology
				MP:0004087	abnormal muscle fiber morphology
				MP:0004088	abnormal sarcoplasmic reticulum morphology
				MP:0004090	abnormal sarcomere morphology
				MP:0004091	abnormal Z line morphology
				MP:0004111	abnormal coronary artery morphology
				MP:0004145	abnormal muscle electrophysiology
				MP:0004174	abnormal spine curvature
				MP:0004201	fetal growth retardation
				MP:0004231	abnormal calcium ion homeostasis
				MP:0004674	thin ribs
				MP:0004819	decreased skeletal muscle mass
				MP:0004952	increased spleen weight
				MP:0005247	abnormal extraocular muscle morphology
				MP:0005369	muscle phenotype
				MP:0005378	growth/size/body region phenotype
				MP:0005380	embryo phenotype
				MP:0005391	vision/eye phenotype
				MP:0005573	increased pulmonary respiratory rate
				MP:0005620	abnormal muscle contractility
				MP:0005621	abnormal cell physiology
				MP:0005627	increased circulating potassium level
				MP:0006036	abnormal mitochondrial physiology
				MP:0008489	slow postnatal weight gain
				MP:0008872	abnormal physiological response to xenobiotic
				MP:0008873	increased physiological sensitivity to xenobiotic
				MP:0009045	muscle tetany
				MP:0009046	muscle twitch
				MP:0009400	decreased skeletal muscle fiber size
				MP:0009402	decreased skeletal muscle fiber diameter
				MP:0009403	increased variability of skeletal muscle fiber size
				MP:0009404	centrally nucleated skeletal muscle fibers
				MP:0009406	decreased skeletal muscle fiber number
				MP:0009411	abnormal skeletal muscle fiber triad morphology
				MP:0009412	skeletal muscle fiber degeneration
				MP:0009415	skeletal muscle degeneration
				MP:0009674	decreased birth weight
				MP:0009703	decreased birth body size
				MP:0009746	enhanced behavioral response to xenobiotic
				MP:0009763	increased susceptibility to induced morbidity/mortality
				MP:0009766	increased susceptibility to xenobiotic induced morbidity/mortality
				MP:0009890	cleft secondary palate
				MP:0010025	decreased total body fat amount
				MP:0010053	decreased grip strength
				MP:0010099	abnormal thoracic cage shape
				MP:0010239	decreased skeletal muscle weight
				MP:0010404	ostium primum atrial septal defect
				MP:0010405	ostium secundum atrial septal defect
				MP:0011016	increased core body temperature
				MP:0011087	neonatal lethality, complete penetrance
				MP:0011089	perinatal lethality, complete penetrance
				MP:0011099	lethality throughout fetal growth and development, complete penetrance
				MP:0011100	preweaning lethality, complete penetrance
				MP:0011633	abnormal mitochondrial shape
				MP:0011978	abnormal potassium ion homeostasis
				MP:0012082	delayed heart development
				MP:0012514	pectus excavatum
				MP:0014344	abnormal skeletal muscle fiber mitochondrial morphology
				MP:0020214	increased susceptibility to malignant hyperthermia
SLC32A1	Slc32a1	solute carrier family 32 (GABA vesicular transporter), member 1	MGI:1194488	MP:0000013	abnormal adipose tissue distribution
				MP:0000111	cleft palate
				MP:0001262	decreased body weight
				MP:0001404	no spontaneous movement
				MP:0001505	hunched posture
				MP:0001953	respiratory failure
				MP:0002169	no abnormal phenotype detected
				MP:0002272	abnormal nervous system electrophysiology
				MP:0002911	abnormal inhibitory postsynaptic potential
				MP:0002945	abnormal inhibitory postsynaptic currents
				MP:0003052	omphalocele
				MP:0003477	abnormal nerve fiber response
				MP:0003990	decreased neurotransmitter release
				MP:0003997	tonic-clonic seizures
				MP:0004143	muscle hypertonia
				MP:0005289	increased oxygen consumption
				MP:0005449	abnormal food intake
				MP:0005659	decreased susceptibility to diet-induced obesity
				MP:0009886	failure of palatal shelf elevation
				MP:0009890	cleft secondary palate
				MP:0010025	decreased total body fat amount
				MP:0010146	umbilical hernia
				MP:0010379	decreased respiratory quotient
				MP:0010819	primary atelectasis
				MP:0011087	neonatal lethality, complete penetrance
				MP:0011089	perinatal lethality, complete penetrance
				MP:0020424	increased kindling response
				MP:0031391	increased locomotor activity
TENM4	Tenm4	teneurin transmembrane protein 4	MGI:2447063	MP:0000063	decreased bone mineral density
				MP:0000157	abnormal sternum morphology
				MP:0000929	open neural tube
				MP:0001265	decreased body size
				MP:0001293	anophthalmia
				MP:0001314	cornea opacity
				MP:0001683	absent mesoderm
				MP:0001689	incomplete somite formation
				MP:0001730	embryonic growth arrest
				MP:0002085	abnormal embryonic tissue morphology
				MP:0002768	small adrenal glands
				MP:0002834	decreased heart weight
				MP:0003019	increased circulating chloride level
				MP:0003961	decreased lean body mass
				MP:0003984	embryonic growth retardation
				MP:0004608	abnormal cervical axis morphology
				MP:0004953	decreased spleen weight
				MP:0005221	abnormal rostral-caudal axis patterning
				MP:0005633	increased circulating sodium level
				MP:0009657	failure of chorioallantoic fusion
				MP:0010025	decreased total body fat amount
				MP:0010052	increased grip strength
				MP:0010053	decreased grip strength
				MP:0010123	increased bone mineral content
				MP:0011091	prenatal lethality, complete penetrance
				MP:0011096	embryonic lethality between implantation and somite formation, complete penetrance
				MP:0011098	embryonic lethality during organogenesis, complete penetrance
				MP:0011874	enlarged urinary bladder
				MP:0013278	decreased fasting circulating glucose level
				MP:0020870	decreased thigmotaxis
TP53BP2	Trp53bp2	transformation related protein 53 binding protein 2	MGI:2138319	MP:0000111	cleft palate
				MP:0000440	domed cranium
				MP:0000537	abnormal urethra morphology
				MP:0000632	abnormal pineal gland morphology
				MP:0000653	abnormal sex gland morphology
				MP:0000706	small thymus
				MP:0000788	abnormal cerebral cortex morphology
				MP:0000790	abnormal stratification in cerebral cortex
				MP:0000819	abnormal olfactory bulb morphology
				MP:0000820	abnormal choroid plexus morphology
				MP:0000823	abnormal lateral ventricle morphology
				MP:0000914	exencephaly
				MP:0000930	wavy neural tube
				MP:0000961	abnormal dorsal root ganglion morphology
				MP:0001065	abnormal trigeminal nerve morphology
				MP:0001265	decreased body size
				MP:0001293	anophthalmia
				MP:0001297	microphthalmia
				MP:0001325	abnormal retina morphology
				MP:0001328	disorganized retina layers
				MP:0001399	hyperactivity
				MP:0001406	abnormal gait
				MP:0001891	hydrocephaly
				MP:0001914	hemorrhage
				MP:0001915	intracranial hemorrhage
				MP:0001917	intraventricular hemorrhage
				MP:0002020	increased tumor incidence
				MP:0002024	increased T cell derived lymphoma incidence
				MP:0002036	increased rhabdomyosarcoma incidence
				MP:0002136	abnormal kidney physiology
				MP:0002151	abnormal neural tube morphology
				MP:0002152	abnormal brain morphology
				MP:0002444	abnormal T cell physiology
				MP:0002639	micrognathia
				MP:0003054	spina bifida
				MP:0003203	increased neuron apoptosis
				MP:0003667	increased hemangiosarcoma incidence
				MP:0003728	abnormal retina photoreceptor layer morphology
				MP:0003731	abnormal retina outer nuclear layer morphology
				MP:0003742	narrow head
				MP:0004045	abnormal cell cycle checkpoint function
				MP:0004207	increased squamous cell carcinoma incidence
				MP:0004261	abnormal embryonic neuroepithelium morphology
				MP:0004274	abnormal embryonic/fetal subventricular zone morphology
				MP:0004500	increased incidence of tumors by ionizing radiation induction
				MP:0004948	abnormal neuronal precursor proliferation
				MP:0004980	increased neuronal precursor cell number
				MP:0005262	coloboma
				MP:0005343	increased circulating aspartate transaminase level
				MP:0005564	increased hemoglobin content
				MP:0006009	abnormal neuronal migration
				MP:0006065	abnormal heart position or orientation
				MP:0006071	abnormal retina progenitor cell morphology
				MP:0008439	abnormal cortical plate morphology
				MP:0008458	abnormal cortical ventricular zone morphology
				MP:0008784	craniorachischisis
				MP:0009688	abnormal spinal cord central canal morphology
				MP:0009937	abnormal neuron differentiation
				MP:0010402	ventricular septal defect
				MP:0011085	postnatal lethality, complete penetrance
				MP:0011087	neonatal lethality, complete penetrance
				MP:0011090	perinatal lethality, incomplete penetrance
				MP:0011092	embryonic lethality, complete penetrance
				MP:0011100	preweaning lethality, complete penetrance
				MP:0011380	enlarged brain ventricles
				MP:0012303	umbilical vein stenosis
				MP:0012431	increased lymphoma incidence
				MP:0012676	dilated brain ventricle
				MP:0012704	abnormal embryonic neuroepithelial cell proliferation
				MP:0012705	increased embryonic neuroepithelial cell proliferation
				MP:0013292	embryonic lethality prior to organogenesis
				MP:0013293	embryonic lethality prior to tooth bud stage
				MP:0013362	absent pineal gland
				MP:0013842	ductus venosus stenosis
				MP:0013849	absent abducens nerve
VWA8	Vwa8	von Willebrand factor A domain containing 8	MGI:1919008	MP:0001325	abnormal retina morphology
				MP:0002699	abnormal vitreous body morphology
				MP:0002792	abnormal retina vasculature morphology
				MP:0005627	increased circulating potassium level
				MP:0010097	abnormal retina blood vessel morphology
				MP:0013279	increased fasting circulating glucose level
ZNF319	Zfp319	zinc finger protein 319	MGI:1890618

## Sheet: STable3
Table S3. Characteristics of genes harbouring rare variants identified in ns-CL/P patients (gene-phenotype relationships).
		Protein domian
Protein	Variant	Type	Position	Database identifier	Database
AGO1	p.Ser608Phe	Piwi domain	515-815	PF02171	Pfam
EXT1	p.Gln165Glu	Exostosin, GT47 domain	111-395	PF03016	Pfam
HAND1	p.Ile110Leu	Myc-type, basic helix-loop-helix (bHLH) domain	97-146	PF00010	Pfam
IFT172	p.Asp1366Tyr	Tetratricopeptide-like helical domain superfamily	1263-1434	SSF48452	SUPFAM
NCOR2	p.Pro217Leu	N-CoR, GPS2-interacting domain	142-229	PF15784	Pfam
NXN	p.Lys168Thr	Thioredoxin domain	167-321	PS51352	PROSITE
ROBO1	p.Arg676Trp	Fibronectin type III	674-760	SM00060	SMART
			676-773	PS50853	PROSITE
SLC32A1	p.Ala156Ser	Amino acid transporter, transmembrane domain	115-511	PF01490	Pfam
GDF7	p.Leu361Phe	Cystine-knot cytokine	343-450	SSF57501	SUPFAM
		Transforming growth factor-beta, C-terminal	348-449	PF00019	Pfam
		Transforming growth factor-beta, C-terminal	349-450	SM00204	SMART
		Transforming growth factor-beta, C-terminal	318-450	PS51362	PROSITE
HIF1A	p.Arg269Gln	PAS domain	230-296	SM00091	SMART
		PAS fold-3	254-339	PF08447	Pfam
		PAS domain superfamily	242-343	SSF55785	SUPFAM
VWA8	p.Arg668Gln	P-loop containing nucleoside triphosphate hydrolase	436-695	SSF52540	SUPFAM
UniProt, https://www.uniprot.org/

## Sheet: STable4
Table S4. Gene Ontology (GO) Molecular Function enrichment analysis of ns-CL/P associated genes.
Molecular Function	GO term	P Value	Pcorr Valuea	Genes
RNA polymerase II-specific DNA-binding transcription factor binding	GO:0061629	0.000231921	0.46384	ARID1A; HAND1; HIF1A; NCOR2; TP53BP2
DNA-binding transcription factor binding	GO:0140297	0.00103582	1	ARID1A; HAND1; HIF1A; NCOR2; TP53BP2
protein heterodimerization activity	GO:0046982	0.0014406	1	ATP1A1; EXT1; HIF1A; TENM4
nuclear receptor binding	GO:0016922	0.00148038	1	ARID1A; HIF1A; NCOR2
transcription factor binding	GO:0008134	0.0024062	1	ARID1A; HAND1; HIF1A; NCOR2; TP53BP2
transcription regulator activity	GO:0140110	0.00275982	1	ARID1A; ATN1; FOXA2; HAND1; HIF1A; HOXB3; MAML1; NCOR2; ZNF319
protein domain specific binding	GO:0019904	0.00381826	1	ATN1; FOXA2; HIF1A; ROBO1; TP53BP2
p53 binding	GO:0002039	0.00557011	1	HIF1A; TP53BP2
DNA-binding transcription activator activity, RNA polymerase II-specific	GO:0001228	0.00709825	1	HAND1; HIF1A; HOXB3; ZNF319
DNA-binding transcription activator activity	GO:0001216	0.00742159	1	HAND1; HIF1A; HOXB3; ZNF319
amino acid:monoatomic cation antiporter activity	GO:0140848	0.00832563	1	SLC32A1
transcription cis-regulatory region binding	GO:0000976	0.00887001	1	AGO1; FOXA2; HAND1; HIF1A; HOXB3; MEN1; ZNF319
transcription coregulator activity	GO:0003712	0.00887424	1	ARID1A; ATN1; MAML1; NCOR2
transcription regulatory region nucleic acid binding	GO:0001067	0.00893474	1	AGO1; FOXA2; HAND1; HIF1A; HOXB3; MEN1; ZNF319
steroid hormone binding	GO:1990239	0.00998271	1	ATP1A1
calcium-induced calcium release activity	GO:0048763	0.00998271	1	RYR1
amino acid:proton symporter activity	GO:0005280	0.00998271	1	SLC32A1
transcription coactivator activity	GO:0003713	0.00998346	1	ARID1A; ATN1; MAML1
sequence-specific double-stranded DNA binding	GO:1990837	0.0109705	1	AGO1; FOXA2; HAND1; HIF1A; HOXB3; MEN1; ZNF319
P-type sodium:potassium-exchanging transporter activity	GO:0005391	0.0116371	1	ATP1A1
aMultiple testing procedure: Bonfferoni correction.
Top 20 enriched GO biological process terms are presented.
Analysis performed using WEB-based GEne SeT AnaLysis Toolkit (https://www.webgestalt.org/)

## Sheet: STable5
Table S5. Characteristics of genes included in the multigene panel for ns-CL/P.
Details of the panel design and validation were reported previously (doi: 10.1007/s00438-022-01919-w; doi: 10.3390/jcm12052051).
No.	Gene name	Gene description	Gene stable ID	Karyotype band	Gene start (bp)	Gene end (bp)	Phenotype description
1	ABCA4	ATP binding cassette subfamily A member 4 [Source:HGNC Symbol;Acc:HGNC:34]	ENSG00000198691	p22.1	93992834	94121148	Cone rod dystrophy
							CONE-ROD DYSTROPHY 3
							MACULAR DEGENERATION AGE-RELATED 2
							NON RARE IN EUROPE: Age-related macular degeneration
							Retinitis pigmentosa
							RETINITIS PIGMENTOSA 19
							STARGARDT DISEASE
							STARGARDT DISEASE 1
2	ACSS2	acyl-CoA synthetase short chain family member 2 [Source:HGNC Symbol;Acc:HGNC:15814]	ENSG00000131069	q11.22	34872146	34927962
3	ACVR2A	activin A receptor type 2A [Source:HGNC Symbol;Acc:HGNC:173]	ENSG00000121989	q22.3	147844517	147930826
4	ADAMTS1	ADAM metallopeptidase with thrombospondin type 1 motif 1 [Source:HGNC Symbol;Acc:HGNC:217]	ENSG00000154734	q21.3	26835755	26845409
5	ADAMTS2	ADAM metallopeptidase with thrombospondin type 1 motif 2 [Source:HGNC Symbol;Acc:HGNC:218]	ENSG00000087116	q35.3	179110853	179345461	Dermatosparaxis Ehlers-Danlos syndrome
							Ehlers-Danlos syndrome dermatosparaxis type
6	ADAMTS20	ADAM metallopeptidase with thrombospondin type 1 motif 20 [Source:HGNC Symbol;Acc:HGNC:17178]	ENSG00000173157	q12	43353866	43552203
7	ADAMTS9	ADAM metallopeptidase with thrombospondin type 1 motif 9 [Source:HGNC Symbol;Acc:HGNC:13202]	ENSG00000163638	p14.1	64515654	64688000	Juvenile nephronophthisis
							Nephronophthisis Related Ciliopathy
8	ADAMTSL1	ADAMTS like 1 [Source:HGNC Symbol;Acc:HGNC:14632]	ENSG00000178031	p22.2	17906563	18910950	Microcephaly-facial dysmorphism-ocular anomalies-multiple congenital anomalies syndrome
9	ADGRL2	adhesion G protein-coupled receptor L2 [Source:HGNC Symbol;Acc:HGNC:18582]	ENSG00000117114	p31.1	81306147	81992436
10	ADK	adenosine kinase [Source:HGNC Symbol;Acc:HGNC:257]	ENSG00000156110	q22.2	74151202	74709963	Autosomal Recessive Mental Retardation
							HYPERMETHIONINEMIA DUE TO ADENOSINE KINASE DEFICIENCY
							Hypermethioninemia encephalopathy due to adenosine kinase deficiency
11	AJUBA	ajuba LIM protein [Source:HGNC Symbol;Acc:HGNC:20250]	ENSG00000129474	q11.2	22971177	22982551
12	ALPL	alkaline phosphatase, biomineralization associated [Source:HGNC Symbol;Acc:HGNC:438]	ENSG00000162551	p36.12	21509397	21578410	Adult hypophosphatasia
							Childhood-onset hypophosphatasia
							Hypophosphatasia
							HYPOPHOSPHATASIA ADULT
							HYPOPHOSPHATASIA CHILDHOOD
							HYPOPHOSPHATASIA INFANTILE
							Infantile hypophosphatasia
							ODONTOHYPOPHOSPHATASIA
							Perinatal lethal hypophosphatasia
							Prenatal benign hypophosphatasia
13	ALX1	ALX homeobox 1 [Source:HGNC Symbol;Acc:HGNC:1494]	ENSG00000180318	q21.31	85280220	85301784	FRONTONASAL DYSPLASIA 3
							Frontonasal dysplasia-severe microphthalmia-severe facial clefting syndrome
14	ALX3	ALX homeobox 3 [Source:HGNC Symbol;Acc:HGNC:449]	ENSG00000156150	p13.3	110059870	110070672	FRONTONASAL DYSPLASIA TYPE 1
							Frontorhiny
15	ALX4	ALX homeobox 4 [Source:HGNC Symbol;Acc:HGNC:450]	ENSG00000052850	p11.2	44260440	44310139	Craniosynostosis 5 susceptibility to
							Enlarged parietal foramina
							Frontonasal dysplasia 2
							Frontonasal dysplasia-alopecia-genital anomalies syndrome
							Isolated scaphocephaly
							PARIETAL FORAMINA 2
							Potocki-Shaffer syndrome
16	AMBN	ameloblastin [Source:HGNC Symbol;Acc:HGNC:452]	ENSG00000178522	q13.3	70592256	70607288	AMELOGENESIS IMPERFECTA TYPE IF
							Hypoplastic amelogenesis imperfecta
17	ANOS1	anosmin 1 [Source:HGNC Symbol;Acc:HGNC:6211]	ENSG00000011201	p22.31	8528874	8732137	Hypogonadotropic hypogonadism 1 with or without anosmia
							Kallmann Syndrome
							Normosmic congenital hypogonadotropic hypogonadism
18	ANTXR1	ANTXR cell adhesion molecule 1 [Source:HGNC Symbol;Acc:HGNC:21014]	ENSG00000169604	p13.3	69013176	69249327	GAPO syndrome
							HEMANGIOMA CAPILLARY INFANTILE
							NON RARE IN EUROPE: Infantile capillary hemangioma
19	APC	APC regulator of WNT signaling pathway [Source:HGNC Symbol;Acc:HGNC:583]	ENSG00000134982	q22.2	112707498	112846239	APC-related attenuated familial adenomatous polyposis
							Cenani-Lenz syndrome
							Colorectal Cancer
							DESMOID DISEASE HEREDITARY
							Desmoid tumor
							Familial adenomatous polyposis 1
							Familial adenomatous polyposis due to 5q22.2 microdeletion
							GARDNER SYNDROME
							Gastric adenocarcinoma and proximal polyposis of the stomach
							GASTRIC CANCER GASTRIC CANCER INTESTINAL INCLUDED
							Hepatocellular Carcinoma
							Turcot syndrome with polyposis
20	APOC2	apolipoprotein C2 [Source:HGNC Symbol;Acc:HGNC:609]	ENSG00000234906	q13.32	44946035	44949565	Familial apolipoprotein C-II deficiency
21	ARHGAP21	Rho GTPase activating protein 21 [Source:HGNC Symbol;Acc:HGNC:23725]	ENSG00000107863	p12.1	24583609	24723887
22	ARHGAP29	Rho GTPase activating protein 29 [Source:HGNC Symbol;Acc:HGNC:30207]	ENSG00000137962	p22.1	94148988	94275068	Cleft lip/palate
23	ARID3B	AT-rich interaction domain 3B [Source:HGNC Symbol;Acc:HGNC:14350]	ENSG00000179361	q24.1	74541206	74598131
24	ARVCF	ARVCF delta catenin family member [Source:HGNC Symbol;Acc:HGNC:728]	ENSG00000099889	q11.21	19969896	20016823	22q11.2 Deletion Syndrome
25	AXIN1	axin 1 [Source:HGNC Symbol;Acc:HGNC:903]	ENSG00000103126	p13.3	287440	352723	Adult hepatocellular carcinoma
							caudal duplication anomaly
							Hepatocellular Carcinoma
26	AXIN2	axin 2 [Source:HGNC Symbol;Acc:HGNC:904]	ENSG00000168646	q24.1	65528563	65561648	AXIN2-related attenuated familial adenomatous polyposis
							Colorectal Cancer
							NON RARE IN EUROPE: Hypodontia
							Oligodontia
							Oligodontia-cancer predisposition syndrome
							Oligodontia-colorectal cancer syndrome
27	BAALC	BAALC binder of MAP3K1 and KLF4 [Source:HGNC Symbol;Acc:HGNC:14333]	ENSG00000164929	q22.3	103140713	103230305
28	BARX1	BARX homeobox 1 [Source:HGNC Symbol;Acc:HGNC:955]	ENSG00000131668	q22.32	93951627	93955355
29	BARX2	BARX homeobox 2 [Source:HGNC Symbol;Acc:HGNC:956]	ENSG00000043039	q24.3	129375848	129452279
30	BCL3	BCL3 transcription coactivator [Source:HGNC Symbol;Acc:HGNC:998]	ENSG00000069399	q13.32	44747705	44760044
31	BCOR	BCL6 corepressor [Source:HGNC Symbol;Acc:HGNC:20893]	ENSG00000183337	p11.4	40049815	40177329	ACUTE PROMYELOCYTIC LEUKEMIA
							Clear cell sarcoma of kidney
							Microphthalmia Lenz type
							MICROPHTHALMIA SYNDROMIC 1
							MICROPHTHALMIA SYNDROMIC 2
							Oculofaciocardiodental syndrome
32	BDH1	3-hydroxybutyrate dehydrogenase 1 [Source:HGNC Symbol;Acc:HGNC:1027]	ENSG00000161267	q29	197509783	197573323
33	BHMT	betaine--homocysteine S-methyltransferase [Source:HGNC Symbol;Acc:HGNC:1047]	ENSG00000145692	q14.1	79111809	79132288
34	BHMT2	betaine--homocysteine S-methyltransferase 2 [Source:HGNC Symbol;Acc:HGNC:1048]	ENSG00000132840	q14.1	79069767	79090069
35	BMP2	bone morphogenetic protein 2 [Source:HGNC Symbol;Acc:HGNC:1069]	ENSG00000125845	p12.3	6767686	6780246	20p12.3 microdeletion syndrome
							BRACHYDACTYLY TYPE A2
							HEMOCHROMATOSIS TYPE 1
							SHORT STATURE FACIAL DYSMORPHISM AND SKELETAL ANOMALIES WITH OR WITHOUT CARDIAC ANOMALIES
							Short stature palatal anomalies congenital heart disease and skeletal malformations
36	BMP3	bone morphogenetic protein 3 [Source:HGNC Symbol;Acc:HGNC:1070]	ENSG00000152785	q21.21	81030708	81057627
37	BMP4	bone morphogenetic protein 4 [Source:HGNC Symbol;Acc:HGNC:1071]	ENSG00000125378	q22.2	53949736	53958761	BMP4-associated malformations
							Cleft lip/palate
							MICROPHTHALMIA SYNDROMIC 6
							Microphthalmia with brain and digit anomalies
							OROFACIAL CLEFT 11
							Renal agenesis unilateral
38	BMP7	bone morphogenetic protein 7 [Source:HGNC Symbol;Acc:HGNC:1074]	ENSG00000101144	q13.31	57168753	57266641
39	BMPR1A	bone morphogenetic protein receptor type 1A [Source:HGNC Symbol;Acc:HGNC:1076]	ENSG00000107779	q23.2	86756601	86932825	Familial colorectal cancer Type X
							Generalized juvenile polyposis/juvenile polyposis coli
							Hereditary mixed polyposis syndrome
							Juvenile polyposis of infancy
							Juvenile polyposis syndrome
							POLYPOSIS SYNDROME HEREDITARY MIXED 2
40	BRCA1	BRCA1 DNA repair associated [Source:HGNC Symbol;Acc:HGNC:1100]	ENSG00000012048	q21.31	43044295	43170245	Breast Cancer
							BREAST-OVARIAN CANCER FAMILIAL SUSCEPTIBILITY TO 1
							Familial pancreatic carcinoma
							Familial prostate cancer
							Fanconi anemia
							FANCONI ANEMIA COMPLEMENTATION GROUP S
							Hereditary breast and ovarian cancer syndrome
							Hereditary breast cancer
							Hereditary site-specific ovarian cancer syndrome
							Intellectual disability
							PANCREATIC CANCER SUSCEPTIBILITY TO 4
							Primary peritoneal carcinoma
41	BRCA2	BRCA2 DNA repair associated [Source:HGNC Symbol;Acc:HGNC:1101]	ENSG00000139618	q13.1	32315086	32400268	Breast Cancer
							BREAST-OVARIAN CANCER FAMILIAL SUSCEPTIBILITY TO 2
							Familial pancreatic carcinoma
							Familial prostate cancer
							Fanconi anemia
							FANCONI ANEMIA COMPLEMENTATION GROUP D1
							GLIOMA SUSCEPTIBILITY 3
							Hereditary breast and ovarian cancer syndrome
							Hereditary breast cancer
							Hereditary site-specific ovarian cancer syndrome
							Inherited cancer-predisposing syndrome due to biallelic BRCA2 mutations
							Medulloblastoma
							Nephroblastoma
							PANCREATIC CANCER SUSCEPTIBILITY TO 2
							Prostate Cancer
							WILMS TUMOR 1
42	BRIP1	BRCA1 interacting protein C-terminal helicase 1 [Source:HGNC Symbol;Acc:HGNC:20473]	ENSG00000136492	q23.2	61679139	61863528	Breast Cancer
							Fanconi anemia
							FANCONI ANEMIA COMPLEMENTATION GROUP J
							Hereditary breast and ovarian cancer syndrome
43	CASP4	caspase 4 [Source:HGNC Symbol;Acc:HGNC:1505]	ENSG00000196954	q22.3	104942866	104969366
44	CASP8	caspase 8 [Source:HGNC Symbol;Acc:HGNC:1509]	ENSG00000064012	q33.1	201233443	201287711	Adult hepatocellular carcinoma
							Autoimmune lymphoproliferative syndrome with recurrent viral infections
							Breast Cancer
							CASPASE 8 DEFICIENCY
							Hepatocellular Carcinoma
							LUNG CANCER ALVEOLAR CELL CARCINOMA INCLUDED
45	CDH1	cadherin 1 [Source:HGNC Symbol;Acc:HGNC:1748]	ENSG00000039068	q22.1	68737292	68835537	BLEPHAROCHEILODONTIC SYNDROME 1
							Blepharo-cheilo-odontic syndrome
							Breast Cancer
							Cleft lip/palate
							Endometrial Cancer
							GASTRIC CANCER HEREDITARY DIFFUSE
							Hereditary breast cancer
							Hereditary diffuse gastric cancer
							OVARIAN CANCER OVARIAN CANCER EPITHELIAL INCLUDED
							Prostate Cancer
46	CDH3	cadherin 3 [Source:HGNC Symbol;Acc:HGNC:1762]	ENSG00000062038	q22.1	68636189	68727468	ECTODERMAL DYSPLASIA ECTRODACTYLY AND MACULAR DYSTROPHY SYNDROME
							EEM syndrome
							Hypotrichosis with juvenile macular degeneration
47	CDKAL1	CDK5 regulatory subunit associated protein 1 like 1 [Source:HGNC Symbol;Acc:HGNC:21050]	ENSG00000145996	p22.3	20534457	21232404
48	CDON	cell adhesion associated, oncogene regulated [Source:HGNC Symbol;Acc:HGNC:17104]	ENSG00000064309	q24.2	125955796	126063335	Alobar holoprosencephaly
							Holoprosencephaly 11
							Lobar holoprosencephaly
							Microform holoprosencephaly
							Midline interhemispheric variant of holoprosencephaly
							Pituitary stalk interruption syndrome
							Semilobar holoprosencephaly
							Septopreoptic holoprosencephaly
49	CFAP57	cilia and flagella associated protein 57 [Source:HGNC Symbol;Acc:HGNC:26485]	ENSG00000243710	p34.2	43172330	43254358
50	CHD1	chromodomain helicase DNA binding protein 1 [Source:HGNC Symbol;Acc:HGNC:1915]	ENSG00000153922	q21.1	98853985	98929007	CHD1-related neurodevelopment disorder
							Intellectual disability-autism-speech apraxia-craniofacial dysmorphism syndrome
							PILAROWSKI-BJORNSSON SYNDROME
51	CHD7	chromodomain helicase DNA binding protein 7 [Source:HGNC Symbol;Acc:HGNC:20626]	ENSG00000171316	q12.2	60678740	60868028	CHARGE SYNDROME
							HYPOGONADOTROPIC HYPOGONADISM 5 WITH OR WITHOUT ANOSMIA
							Kallmann Syndrome
							Normosmic congenital hypogonadotropic hypogonadism
							OMENN SYNDROME
52	CHRNG	cholinergic receptor nicotinic gamma subunit [Source:HGNC Symbol;Acc:HGNC:1967]	ENSG00000196811	q37.1	232539692	232548115	Autosomal recessive multiple pterygium syndrome
							Lethal multiple pterygium syndrome
							MULTIPLE PTERYGIUM SYNDROME ESCOBAR VARIANT
							MULTIPLE PTERYGIUM SYNDROME LETHAL TYPE
53	CHUK	component of inhibitor of nuclear factor kappa B kinase complex [Source:HGNC Symbol;Acc:HGNC:1974]	ENSG00000213341	q24.31	100188300	100229596	Fetal encasement syndrome
							Cocoon syndrome
54	CLPTM1	CLPTM1 regulator of GABA type A receptor forward trafficking [Source:HGNC Symbol;Acc:HGNC:2087]	ENSG00000104853	q13.32	44954585	44993341
55	COL11A1	collagen type XI alpha 1 chain [Source:HGNC Symbol;Acc:HGNC:2186]	ENSG00000060718	p21.1	102876467	103108872	Autosomal dominant myopia-midfacial retrusion-sensorineural hearing loss-rhizomelic dysplasia syndrome
							Autosomal recessive Stickler syndrome
							DEAFNESS AUTOSOMAL DOMINANT 37
							Fibrochondrogenesis
							FIBROCHONDROGENESIS 1
							INTERVERTEBRAL DISC DISEASE
							MARSHALL SYNDROME
							Stickler syndrome type 2
56	COL11A2	collagen type XI alpha 2 chain [Source:HGNC Symbol;Acc:HGNC:2187]	ENSG00000204248	p21.32	33162681	33192499	Autosomal dominant non-syndromic sensorineural deafness type DFNA
							Autosomal dominant otospondylomegaepiphyseal dysplasia
							Autosomal recessive non-syndromic sensorineural deafness type DFNB
							AUTOSOMAL RECESSIVE OTOSPONDYLOMEGAEPIPHYSEAL DYSPLASIA
							DEAFNESS AUTOSOMAL DOMINANT 13
							DEAFNESS AUTOSOMAL RECESSIVE TYPE 53
							Fibrochondrogenesis
							FIBROCHONDROGENESIS 2
							Otospondylomegaepiphyseal dysplasia
							OTOSPONDYLOMEGAEPIPHYSEAL DYSPLASIA AUTOSOMAL RECESSIVE
							STICKLER SYNDROME TYPE 3
							WEISSENBACHER-ZWEYMUELLER SYNDROME
57	COL17A1	collagen type XVII alpha 1 chain [Source:HGNC Symbol;Acc:HGNC:2194]	ENSG00000065618	q25.1	104031286	104085880	EPIDERMOLYSIS BULLOSA JUNCTIONAL NON-HERLITZ TYPE
							Epithelial recurrent erosion dystrophy
							Junctional epidermolysis bullosa generalized intermediate
							Late-onset junctional epidermolysis bullosa
							Localized junctional epidermolysis bullosa non-Herlitz type
58	COL1A1	collagen type I alpha 1 chain [Source:HGNC Symbol;Acc:HGNC:2197]	ENSG00000108821	q21.33	50184101	50201632	Arthrochalasia Ehlers-Danlos syndrome
							CAFFEY DISEASE
							Classical Ehlers-Danlos syndrome
							COL1A1-RELATED OSTEOGENESIS IMPERFECTA
							COLLAGEN TYPE I ALPHA-1
							DERMATOFIBROSARCOMA PROTUBERANS
							EHLERS-DANLOS SYNDROME ARTHROCHALASIA TYPE 1
							Ehlers-Danlos Syndrome Classic Type COL1A1-Related
							EHLERS-DANLOS SYNDROME TYPE VIIA
							Ehlers-Danlos/osteogenesis imperfecta syndrome
							High bone mass osteogenesis imperfecta
							Osteogenesis imperfecta type 1
							Osteogenesis imperfecta type 2
							Osteogenesis imperfecta type 3
							Osteogenesis imperfecta type 4
							OSTEOPOROSIS
59	COL1A2	collagen type I alpha 2 chain [Source:HGNC Symbol;Acc:HGNC:2198]	ENSG00000164692	q21.3	94394895	94431227	Arthrochalasia Ehlers-Danlos syndrome
							Cardiac-valvular Ehlers-Danlos syndrome
							EHLERS-DANLOS SYNDROME ARTHROCHALASIA TYPE 2
							Ehlers-Danlos syndrome cardiac valvular type
							Ehlers-Danlos/osteogenesis imperfecta syndrome
							High bone mass osteogenesis imperfecta
							Osteogenesis imperfecta type 1
							Osteogenesis imperfecta type 2
							Osteogenesis imperfecta type 3
							Osteogenesis imperfecta type 4
							OSTEOPOROSIS
60	COL21A1	collagen type XXI alpha 1 chain [Source:HGNC Symbol;Acc:HGNC:17025]	ENSG00000124749	p12.1	56056590	56394094
61	COL2A1	collagen type II alpha 1 chain [Source:HGNC Symbol;Acc:HGNC:2200]	ENSG00000139219	q13.11	47972967	48004554	Achondrogenesis type 2
							ACHONDROGENESIS TYPE II
							Autosomal dominant otospondylomegaepiphyseal dysplasia
							Autosomal dominant rhegmatogenous retinal detachment
							AVASCULAR NECROSIS OF FEMORAL HEAD PRIMARY 1
							COLLAGEN TYPE II ALPHA-1
							CZECH DYSPLASIA
							Czech dysplasia metatarsal type
							Dysspondyloenchondromatosis
							Epiphyseal dysplasia multiple with myopia and conductive deafness
							Familial avascular necrosis of femoral head
							Hypochondrogenesis
							KNIEST DYSPLASIA
							Legg-Calve-Perthes disease
							Mild spondyloepiphyseal dysplasia due to COL2A1 mutation with early-onset osteoarthritis
							Multiple epiphyseal dysplasia Beighton type
							OSTEOARTHRITIS WITH MILD CHONDRODYSPLASIA
							Platyspondylic dysplasia Torrance type
							PLATYSPONDYLIC LETHAL SKELETAL DYSPLASIA TORRANCE TYPE
							Spondyloepimetaphyseal dysplasia Strudwick type
							SPONDYLOEPIPHYSEAL DYSPLASIA CONGENITA
							Spondyloepiphyseal dysplasia stanescu type
							Spondylometaphyseal dysplasia 'corner fracture' type
							Spondylometaphyseal dysplasia Schmidt type
							SPONDYLOPERIPHERAL DYSPLASIA
							Spondyloperipheral dysplasia-short ulna syndrome
							STICKLER SYNDROME TYPE I
							STICKLER SYNDROME TYPE I NONSYNDROMIC OCULAR
62	COL3A1	collagen type III alpha 1 chain [Source:HGNC Symbol;Acc:HGNC:2201]	ENSG00000168542	q32.2	188974373	189012746	Acrogeria
							Ehlers-Danlos syndrome vascular type
							Familial abdominal aortic aneurysm
							Familial cerebral saccular aneurysm
							POLYMICROGYRIA WITH OR WITHOUT VASCULAR-TYPE EHLERS-DANLOS SYNDROME
							Vascular Ehlers-Danlos syndrome
63	COL5A1	collagen type V alpha 1 chain [Source:HGNC Symbol;Acc:HGNC:2209]	ENSG00000130635	q34.3	134641803	134844843	Classical Ehlers-Danlos syndrome
							EHLERS-DANLOS SYNDROME CLASSIC TYPE 1
							EHLERS-DANLOS SYNDROME CLASSIC TYPE 2
64	COL8A1	collagen type VIII alpha 1 chain [Source:HGNC Symbol;Acc:HGNC:2215]	ENSG00000144810	q12.1	99638475	99799226
65	COL9A1	collagen type IX alpha 1 chain [Source:HGNC Symbol;Acc:HGNC:2217]	ENSG00000112280	q13	70216040	70303084	Autosomal recessive Stickler syndrome
							EPIPHYSEAL DYSPLASIA MULTIPLE 6
							Multiple epiphyseal dysplasia due to collagen 9 anomaly
							MULTIPLE EPIPHYSEAL DYSPLASIA TYPE 6
							STICKLER SYNDROME TYPE 4
66	COL9A2	collagen type IX alpha 2 chain [Source:HGNC Symbol;Acc:HGNC:2218]	ENSG00000049089	p34.2	40300489	40317813	Autosomal recessive Stickler syndrome
							EPIPHYSEAL DYSPLASIA MULTIPLE 2
							Multiple epiphyseal dysplasia due to collagen 9 anomaly
							MULTIPLE EPIPHYSEAL DYSPLASIA TYPE 2
							Stickler syndrome type V
67	COL9A3	collagen type IX alpha 3 chain [Source:HGNC Symbol;Acc:HGNC:2219]	ENSG00000092758	q13.33	62816244	62841159	Autosomal recessive Stickler syndrome
							EPIPHYSEAL DYSPLASIA MULTIPLE 3
							INTERVERTEBRAL DISC DISEASE
							Multiple epiphyseal dysplasia due to collagen 9 anomaly
							MULTIPLE EPIPHYSEAL DYSPLASIA TYPE 3
							Stickler syndrome
68	COLEC11	collectin subfamily member 11 [Source:HGNC Symbol;Acc:HGNC:17213]	ENSG00000118004	p25.3	3594832	3644644	3MC syndrome
							3MC SYNDROME 2
69	CREBBP	CREB binding protein [Source:HGNC Symbol;Acc:HGNC:2348]	ENSG00000005339	p13.3	3725054	3880713	Acute myeloid leukemia with t8
							Menke-Hennekam syndrome 1
							RUBINSTEIN-TAYBI SYNDROME 1
							Rubinstein-Taybi syndrome due to 16p13.3 microdeletion
							Rubinstein-Taybi syndrome due to CREBBP mutations
70	CRISPLD2	cysteine rich secretory protein LCCL domain containing 2 [Source:HGNC Symbol;Acc:HGNC:25248]	ENSG00000103196	q24.1	84819985	84920768
71	CSF1	colony stimulating factor 1 [Source:HGNC Symbol;Acc:HGNC:2432]	ENSG00000184371	p13.3	109910242	109930992
72	CSF1R	colony stimulating factor 1 receptor [Source:HGNC Symbol;Acc:HGNC:2433]	ENSG00000182578	q32	150053291	150113372	BRAIN ABNORMALITIES NEURODEGENERATION AND DYSOSTEOSCLEROSIS
							Early-onset calcifying leukoencephalopathy-skeletal dysplasia
							Hereditary diffuse leukoencephalopathy with axonal spheroids and pigmented glia
							LEUKOENCEPHALOPATHY HEREDITARY DIFFUSE WITH SPHEROIDS
73	CTNNB1	catenin beta 1 [Source:HGNC Symbol;Acc:HGNC:2514]	ENSG00000168036	p22.1	41194741	41260096	Adult hepatocellular carcinoma
							Colorectal Cancer
							Craniopharyngioma
							Desmoid tumor
							EXUDATIVE VITREORETINOPATHY 7
							Familial exudative vitreoretinopathy
							Hepatocellular Carcinoma
							Medulloblastoma
							MENTAL RETARDATION AUTOSOMAL DOMINANT 19
							Microcystic stromal tumor
							NEURODEVELOPMENTAL DISORDER WITH SPASTIC DIPLEGIA AND VISUAL DEFECTS
							NON RARE IN EUROPE: Aldosterone-producing adenoma
							OVARIAN CANCER OVARIAN CANCER EPITHELIAL INCLUDED
							Pediatric hepatocellular carcinoma
							Pilomatrixoma
							Severe intellectual disability-progressive spastic diplegia syndrome
74	CTNND1	catenin delta 1 [Source:HGNC Symbol;Acc:HGNC:2515]	ENSG00000198561	q12.1	57753243	57819546	BLEPHAROCHEILODONTIC SYNDROME 2
							Blepharo-cheilo-odontic syndrome
75	CYP1A1	cytochrome P450 family 1 subfamily A member 1 [Source:HGNC Symbol;Acc:HGNC:2595]	ENSG00000140465	q24.1	74719542	74725536
76	CYRIA	CYFIP related Rac1 interactor A [Source:HGNC Symbol;Acc:HGNC:25373]	ENSG00000197872	p24.2	16549459	16666331
77	DCAF4L2	DDB1 and CUL4 associated factor 4 like 2 [Source:HGNC Symbol;Acc:HGNC:26657]	ENSG00000176566	q21.3	87870747	87874015
78	DEFB112	defensin beta 112 [Source:HGNC Symbol;Acc:HGNC:18093]	ENSG00000180872	p12.3	50042099	50049929
79	DHCR24	24-dehydrocholesterol reductase [Source:HGNC Symbol;Acc:HGNC:2859]	ENSG00000116133	p32.3	54849627	54887195	DESMOSTEROLOSIS
80	DHCR7	7-dehydrocholesterol reductase [Source:HGNC Symbol;Acc:HGNC:2860]	ENSG00000172893	q13.4	71428193	71452868	SMITH-LEMLI-OPITZ SYNDROME
81	DHODH	dihydroorotate dehydrogenase (quinone) [Source:HGNC Symbol;Acc:HGNC:2867]	ENSG00000102967	q22.2	72008588	72027664	Postaxial acrofacial dysostosis
82	DICER1	dicer 1, ribonuclease III [Source:HGNC Symbol;Acc:HGNC:17098]	ENSG00000100697	q32.13	95086228	95158010	Familial multinodular goiter
							GLOBAL DEVELOPMENTAL DELAY LUNG CYSTS OVERGROWTH AND WILMS TUMOR
							Goiter multinodular 1 with or without sertoli-leydig cell tumors
							Gynandroblastoma
							Maligant granulosa cell tumor of the ovary
							Malignant Sertoli-Leydig cell tumor of the ovary
							PLEUROPULMONARY BLASTOMA
							Pleuropulmonary blastoma familial tumor susceptibility syndrome
							Rhabdomyosarcoma embryonal 2
83	DISP1	dispatched RND transporter family member 1 [Source:HGNC Symbol;Acc:HGNC:19711]	ENSG00000154309	q41	222815022	223005995	Alobar holoprosencephaly
							Holoprosencephaly
							Lobar holoprosencephaly
							Microform holoprosencephaly
							Midline interhemispheric variant of holoprosencephaly
							Semilobar holoprosencephaly
							Septopreoptic holoprosencephaly
84	DKK1	dickkopf WNT signaling pathway inhibitor 1 [Source:HGNC Symbol;Acc:HGNC:2891]	ENSG00000107984	q21.1	52314281	52318042	Arnold-Chiari malformation type I
							Idiopathic juvenile osteoporosis
85	DLG1	discs large MAGUK scaffold protein 1 [Source:HGNC Symbol;Acc:HGNC:2900]	ENSG00000075711	q29	197042560	197299330	Cleft lip/palate
86	DLG1-AS1	DLG1 antisense RNA 1 [Source:HGNC Symbol;Acc:HGNC:44154]	ENSG00000227375	q29	197298252	197303755
87	DLL3	delta like canonical Notch ligand 3 [Source:HGNC Symbol;Acc:HGNC:2909]	ENSG00000090932	q13.2	39498895	39508481	Autosomal recessive spondylocostal dysostosis
							SPONDYLOCOSTAL DYSOSTOSIS 1 AUTOSOMAL RECESSIVE
							SPONDYLOCOSTAL DYSOSTOSIS TYPE 1
88	DLX1	distal-less homeobox 1 [Source:HGNC Symbol;Acc:HGNC:2914]	ENSG00000144355	q31.1	172084740	172089677
89	DLX2	distal-less homeobox 2 [Source:HGNC Symbol;Acc:HGNC:2915]	ENSG00000115844	q31.1	172099438	172102900
90	DLX3	distal-less homeobox 3 [Source:HGNC Symbol;Acc:HGNC:2916]	ENSG00000064195	q21.33	49990005	49995224	AMELOGENESIS IMPERFECTA TYPE IV
							Hypomaturation-hypoplastic amelogenesis imperfecta with taurodontism
							Tricho-dento-osseous syndrome
91	DLX4	distal-less homeobox 4 [Source:HGNC Symbol;Acc:HGNC:2917]	ENSG00000108813	q21.33	49968970	49974959	Cleft lip/palate
							Orofacial cleft 15
92	DLX5	distal-less homeobox 5 [Source:HGNC Symbol;Acc:HGNC:2918]	ENSG00000105880	q21.3	97020396	97024950	Isolated split hand-split foot malformation
							Split hand-split foot-deafness syndrome
							Split-hand/foot malformation 1
							SPLIT-HAND/FOOT MALFORMATION 1 WITH SENSORINEURAL HEARING LOSS AUTOSOMALRECESSIVE
93	DLX6	distal-less homeobox 6 [Source:HGNC Symbol;Acc:HGNC:2919]	ENSG00000006377	q21.3	97005553	97011040	Isolated split hand-split foot malformation
94	DMD	dystrophin [Source:HGNC Symbol;Acc:HGNC:2928]	ENSG00000198947	p21.1	31097677	33339609	BECKER MUSCULAR DYSTROPHY
							CARDIOMYOPATHY DILATED 3B
							Duchenne Muscular Dystrophy
							Familial isolated dilated cardiomyopathy
							MUSCULAR DYSTROPHY BECKER TYPE
							MUSCULAR DYSTROPHY DUCHENNE TYPE
							Symptomatic form of muscular dystrophy of Duchenne and Becker in female carriers
							X-linked non-syndromic intellectual disability
95	DSP	desmoplakin [Source:HGNC Symbol;Acc:HGNC:3052]	ENSG00000096696	p24.3	7541617	7586714	ARRHYTHMOGENIC RIGHT VENTRICULAR DYSPLASIA FAMILIAL 8
							CARDIOMYOPATHY DILATED WITH WOOLLY HAIR AND KERATODERMA
							Cardiomyopathy dilated with woolly hair keratoderma and tooth agenesis
							Carvajal syndrome
							DSP-related developmental disorder
							EPIDERMOLYSIS BULLOSA LETHAL ACANTHOLYTIC
							Erythrokeratodermia-cardiomyopathy syndrome
							Familial isolated arrhythmogenic ventricular dysplasia biventricular form
							Familial isolated arrhythmogenic ventricular dysplasia left dominant form
							Familial isolated arrhythmogenic ventricular dysplasia right dominant form
							Idiopathic pulmonary fibrosis
							KERATOSIS PALMOPLANTARIS STRIATA II
							Lethal acantholytic epidermolysis bullosa
							Severe dermatitis-multiple allergies-metabolic wasting syndrome
							SKIN FRAGILITY-WOOLLY HAIR SYNDROME
							Skin fragility-woolly hair-palmoplantar keratoderma syndrome
							Striate palmoplantar keratoderma
96	DUSP6	dual specificity phosphatase 6 [Source:HGNC Symbol;Acc:HGNC:3072]	ENSG00000139318	q21.33	89347235	89352501	Hypogonadotropic hypogonadism 19 with or without anosmia
							Hypogonadotropic hypogonadism 7 with or without anosmia
							Kallmann Syndrome
							Normosmic congenital hypogonadotropic hypogonadism
97	EDA	ectodysplasin A [Source:HGNC Symbol;Acc:HGNC:3157]	ENSG00000158813	q13.1	69616067	70039472	ECTODERMAL DYSPLASIA 1 HYPOHIDROTIC X-LINKED
							ectodermal dysplasia type 1
							NON RARE IN EUROPE: Hypodontia
							Oligodontia
							TOOTH AGENESIS SELECTIVE X-LINKED 1
							X-linked hypohidrotic ectodermal dysplasia
98	EDA2R	ectodysplasin A2 receptor [Source:HGNC Symbol;Acc:HGNC:17756]	ENSG00000131080	q12	66595637	66639298	X-linked hypohidrotic ectodermal dysplasia
99	EDAR	ectodysplasin A receptor [Source:HGNC Symbol;Acc:HGNC:2895]	ENSG00000135960	q13	108894471	108989372	Autosomal dominant hypohidrotic ectodermal dysplasia
							ECTODERMAL DYSPLASIA 10A HYPOHIDROTIC/HAIR/NAIL TYPE AUTOSOMAL DOMINANT
							Ectodermal dysplasia 10B hypohidrotic/hair/tooth type autosomal recessive
							HAIR MORPHOLOGY 1
100	EDARADD	EDAR associated death domain [Source:HGNC Symbol;Acc:HGNC:14341]	ENSG00000186197	q42.3	236348257	236502915	Autosomal dominant hypohidrotic ectodermal dysplasia
							ECTODERMAL DYSPLASIA 10A HYPOHIDROTIC/HAIR/NAIL TYPE AUTOSOMAL DOMINANT
							Ectodermal dysplasia 10B hypohidrotic/hair/tooth type autosomal recessive
							Oligodontia
101	EDN1	endothelin 1 [Source:HGNC Symbol;Acc:HGNC:3176]	ENSG00000078401	p24.1	12290361	12297194	Auriculocondylar syndrome
							Auriculocondylar syndrome 3
							Question mark ears isolated
102	EDNRB	endothelin receptor type B [Source:HGNC Symbol;Acc:HGNC:3180]	ENSG00000136160	q22.3	77895481	77975529	ABCD syndrome
							Hirschsprung disease
							HIRSCHSPRUNG DISEASE SUSCEPTIBILITY TO 2
							Waardenburg syndrome type 2
							WAARDENBURG SYNDROME TYPE 4A
							Waardenburg-Shah syndrome
103	EFNB1	ephrin B1 [Source:HGNC Symbol;Acc:HGNC:3226]	ENSG00000090776	q13.1	68829021	68842160	Craniofrontonasal dysplasia
							CRANIOFRONTONASAL SYNDROME
104	EFTUD2	elongation factor Tu GTP binding domain containing 2 [Source:HGNC Symbol;Acc:HGNC:30858]	ENSG00000108883	q21.31	44849948	44899445	MANDIBULOFACIAL DYSOSTOSIS GUION-ALMEIDA TYPE
							MANDIBULOFACIAL DYSOSTOSIS WITH MICROCEPHALY
105	EGF	epidermal growth factor [Source:HGNC Symbol;Acc:HGNC:3229]	ENSG00000138798	q25	109912883	110013766	Adult hepatocellular carcinoma
							Familial primary hypomagnesemia with normocalciuria and normocalcemia
							HYPOMAGNESEMIA 4 RENAL
106	EGFL6	EGF like domain multiple 6 [Source:HGNC Symbol;Acc:HGNC:3235]	ENSG00000198759	p22.2	13569601	13633575
107	EGFR	epidermal growth factor receptor [Source:HGNC Symbol;Acc:HGNC:3236]	ENSG00000146648	p11.2	55019017	55211628	Giant cell glioblastoma
							Gliosarcoma
							INFLAMMATORY SKIN AND BOWEL DISEASE NEONATAL 2
							LUNG CANCER ALVEOLAR CELL CARCINOMA INCLUDED
							Neonatal inflammatory skin and bowel disease
108	EHMT1	euchromatic histone lysine methyltransferase 1 [Source:HGNC Symbol;Acc:HGNC:24650]	ENSG00000181090	q34.3	137618992	137870016	Kleefstra syndrome
							Kleefstra syndrome due to 9q34 microdeletion
							Kleefstra syndrome due to a point mutation
109	ENPP1	ectonucleotide pyrophosphatase/phosphodiesterase 1 [Source:HGNC Symbol;Acc:HGNC:3356]	ENSG00000197594	q23.2	131808016	131895155	ARTERIAL CALCIFICATION GENERALIZED OF INFANCY 1
							Autosomal recessive hypophosphatemic rickets
							Cole disease
							Generalized arterial calcification of infancy
							Generalized Arterial Calcification of Infancy and Hypophosphataemic Rickets
							HYPOPHOSPHATEMIC RICKETS AUTOSOMAL RECESSIVE 2
							Hypopigmentation-punctate palmoplantar keratoderma syndrome
							OBESITY LEANNESS INCLUDED
							Pseudoxanthoma elasticum
							TYPE 2 DIABETES MELLITUS
110	EP300	E1A binding protein p300 [Source:HGNC Symbol;Acc:HGNC:3373]	ENSG00000100393	q13.2	41092592	41180077	Colorectal Cancer
							MENKE-HENNEKAM SYNDROME 2
							RUBINSTEIN-TAYBI SYNDROME 1
							RUBINSTEIN-TAYBI SYNDROME 2
							Rubinstein-Taybi syndrome due to EP300 haploinsufficiency
111	EPHA3	EPH receptor A3 [Source:HGNC Symbol;Acc:HGNC:3387]	ENSG00000044524	p11.1	89107621	89482134
112	EPHX1	epoxide hydrolase 1 [Source:HGNC Symbol;Acc:HGNC:3401]	ENSG00000143819	q42.12	225810124	225845563	Familial hypercholanemia
113	ERCC2	ERCC excision repair 2, TFIIH core complex helicase subunit [Source:HGNC Symbol;Acc:HGNC:3434]	ENSG00000104884	q13.32	45349837	45370918	CEREBRO-OCULO-FACIO-SKELETAL SYNDROME TYPE 2
							COFS syndrome
							Trichothiodystrophy
							TRICHOTHIODYSTROPHY 1 PHOTOSENSITIVE
							Xeroderma pigmentosum
							XERODERMA PIGMENTOSUM COMPLEMENTATION GROUP D
							Xeroderma pigmentosum-Cockayne syndrome complex
114	ERF	ETS2 repressor factor [Source:HGNC Symbol;Acc:HGNC:3444]	ENSG00000105722	q13.2	42247569	42255128	Chitayat syndrome: hyperphalangism characteristic facies hallux valgus and bronchomalacia
							Complex craniosynostosis
							CRANIOSYNOSTOSIS 4
							Crouzon disease
							Familial lambdoid synostosis
							Isolated cloverleaf skull syndrome
							Isolated scaphocephaly
115	ESCO2	establishment of sister chromatid cohesion N-acetyltransferase 2 [Source:HGNC Symbol;Acc:HGNC:27230]	ENSG00000171320	p21.1	27771949	27812640	ROBERTS SYNDROME
							SC PHOCOMELIA SYNDROME
116	ESRP2	epithelial splicing regulatory protein 2 [Source:HGNC Symbol;Acc:HGNC:26152]	ENSG00000103067	q22.1	68229033	68238102
117	EVC	EvC ciliary complex subunit 1 [Source:HGNC Symbol;Acc:HGNC:3497]	ENSG00000072840	p16.2	5711201	5814305	Acrofacial dysostosis Weyers type
							Ellis Van Creveld syndrome
118	EVC2	EvC ciliary complex subunit 2 [Source:HGNC Symbol;Acc:HGNC:19747]	ENSG00000173040	p16.2	5542772	5709548	ACROFACIAL DYSOSTOSIS WEYERS TYPE
							Ellis Van Creveld syndrome
							WEYERS ACROFACIAL DYSOSTOSIS
119	EYA1	EYA transcriptional coactivator and phosphatase 1 [Source:HGNC Symbol;Acc:HGNC:3519]	ENSG00000104313	q13.3	71197433	71592025	BOR syndrome
							Branchiootic syndrome
							BRANCHIOOTIC SYNDROME 1
							OTOFACIOCERVICAL SYNDROME
							OTOFACIOCERVICAL SYNDROME 1
120	FAM174A	family with sequence similarity 174 member A [Source:HGNC Symbol;Acc:HGNC:24943]	ENSG00000174132	q21.1	100535374	100586741
121	FBN3	fibrillin 3 [Source:HGNC Symbol;Acc:HGNC:18794]	ENSG00000142449	p13.2	8065402	8149592
122	FBXO11	F-box protein 11 [Source:HGNC Symbol;Acc:HGNC:13590]	ENSG00000138081	p16.3	47789316	47906498	INTELLECTUAL DEVELOPMENTAL DISORDER WITH DYSMORPHIC FACIES AND BEHAVIORAL ABNORMALITIES
							Variable Neurodevelopmental Disorder
123	FBXW4	F-box and WD repeat domain containing 4 [Source:HGNC Symbol;Acc:HGNC:10847]	ENSG00000107829	q24.32	101610664	101695295	SPLIT-HAND/FOOT MALFORMATION TYPE 3
124	FGF1	fibroblast growth factor 1 [Source:HGNC Symbol;Acc:HGNC:3665]	ENSG00000113578	q31.3	142592178	142698070
125	FGF10	fibroblast growth factor 10 [Source:HGNC Symbol;Acc:HGNC:3666]	ENSG00000070193	p12	44300247	44389706	APLASIA OF LACRIMAL AND SALIVARY GLANDS
							LACRIMOAURICULODENTODIGITAL SYNDROME
							LADD SYNDROME
126	FGF12	fibroblast growth factor 12 [Source:HGNC Symbol;Acc:HGNC:3668]	ENSG00000114279	q29	192139390	192767764	Epileptic encephalopathy
							EPILEPTIC ENCEPHALOPATHY EARLY INFANTILE 47
							Undetermined early-onset epileptic encephalopathy
127	FGF13	fibroblast growth factor 13 [Source:HGNC Symbol;Acc:HGNC:3670]	ENSG00000129682	q27.1	138614727	139222777
128	FGF18	fibroblast growth factor 18 [Source:HGNC Symbol;Acc:HGNC:3674]	ENSG00000156427	q35.1	171419647	171457626
129	FGF2	fibroblast growth factor 2 [Source:HGNC Symbol;Acc:HGNC:3676]	ENSG00000138685	q28.1	122826708	122898236
130	FGF23	fibroblast growth factor 23 [Source:HGNC Symbol;Acc:HGNC:3680]	ENSG00000118972	p13.32	4368227	4379712	Autosomal dominant hypophosphatemic rickets
							Familial hyperphosphatemic tumoral calcinosis/Hyperphosphatemic hyperostosis syndrome
							HYPOPHOSPHATEMIC RICKETS AUTOSOMAL DOMINANT
							TUMORAL CALCINOSIS HYPERPHOSPHATEMIC FAMILIAL 2
131	FGF3	fibroblast growth factor 3 [Source:HGNC Symbol;Acc:HGNC:3681]	ENSG00000186895	q13.3	69809968	69819416	DEAFNESS CONGENITAL WITH INNER EAR AGENESIS MICROTIA AND MICRODONTIA
							Deafness with Labyrinthine Aplasia Microtia and Microdontia
							Oculootodental syndrome
							Otodental syndrome
132	FGF4	fibroblast growth factor 4 [Source:HGNC Symbol;Acc:HGNC:3682]	ENSG00000075388	q13.3	69771022	69775341
133	FGF7	fibroblast growth factor 7 [Source:HGNC Symbol;Acc:HGNC:3685]	ENSG00000140285	q21.2	49423237	49488775
134	FGF8	fibroblast growth factor 8 [Source:HGNC Symbol;Acc:HGNC:3686]	ENSG00000107831	q24.32	101770130	101780369	Alobar holoprosencephaly
							HYPOGONADOTROPIC HYPOGONADISM 6 WITH OR WITHOUT ANOSMIA
							Kallmann Syndrome
							Lobar holoprosencephaly
							Microform holoprosencephaly
							Midline interhemispheric variant of holoprosencephaly
							Normosmic congenital hypogonadotropic hypogonadism
							Semilobar holoprosencephaly
							Septopreoptic holoprosencephaly
135	FGF9	fibroblast growth factor 9 [Source:HGNC Symbol;Acc:HGNC:3687]	ENSG00000102678	q12.11	21671073	21704498	Multiple synostoses syndrome
136	FGFR1	fibroblast growth factor receptor 1 [Source:HGNC Symbol;Acc:HGNC:3688]	ENSG00000077782	p11.23	38400215	38468834	Encephalocraniocutaneous lipomatosis
							Giant cell glioblastoma
							Gliosarcoma
							HARTSFIELD SYNDROME
							HYPOGONADOTROPIC HYPOGONADISM 2 WITH OR WITHOUT ANOSMIA
							IDIOPATHIC HYPOGONADOTROPIC HYPOGONADISM
							Isolated trigonocephaly
							JACKSON-WEISS SYNDROME
							Kallmann Syndrome
							KALLMANN SYNDROME TYPE 2
							Lobar holoprosencephaly
							Microform holoprosencephaly
							Myeloid/lymphoid neoplasm associated with FGFR1 rearrangement
							NON RARE IN EUROPE: Hypodontia
							Normosmic congenital hypogonadotropic hypogonadism
							Oligodontia
							OSTEOGLOPHONIC DYSPLASIA
							Osteoglosphonic dysplasia
							PFEIFFER SYNDROME
							Pfeiffer syndrome type 1
							Pilomyxoid astrocytoma
							Primary hypereosinophilic syndrome
							Semilobar holoprosencephaly
							Septo-optic dysplasia spectrum
							TRIGONOCEPHALY 1
137	FGFR2	fibroblast growth factor receptor 2 [Source:HGNC Symbol;Acc:HGNC:3689]	ENSG00000066468	q26.13	121478332	121598458	ACROCEPHALOSYNDACTYLY TYPE V
							Antley-Bixler syndrome
							Antley-Bixler syndrome without genital anomalies or disordered steroidogenesis
							APERT SYNDROME
							Beare-Stevenson Cutis Gyrata syndrome
							BENT BONE DYSPLASIA SYNDROME
							Crouzon disease
							CROUZON SYNDROME
							Cutis gyrata-acanthosis nigricans-craniosynostosis syndrome
							Familial scaphocephaly syndrome McGillivray type
							FGFR2-related bent bone dysplasia
							GASTRIC CANCER GASTRIC CANCER INTESTINAL INCLUDED
							JACKSON-WEISS SYNDROME
							LACRIMOAURICULODENTODIGITAL SYNDROME
							PFEIFFER SYNDROME
							Pfeiffer syndrome type 1
							Pfeiffer syndrome type 2
							Pfeiffer syndrome type 3
							SAETHRE-CHOTZEN SYNDROME
							Scaphocephaly maxillary retrusion and mental retardation
138	FGFR3	fibroblast growth factor receptor 3 [Source:HGNC Symbol;Acc:HGNC:3690]	ENSG00000068078	p16.3	1793293	1808872	Achondroplasia
							ACHONDROPLASIA SEVERE WITH DEVELOPMENTAL DELAY AND ACANTHOSIS NIGRICANS
							Bladder Cancer
							Camptodactyly-tall stature-scoliosis-hearing loss syndrome
							Cervical Cancer
							Colorectal Cancer
							CROUZON SYNDROME WITH ACANTHOSIS NIGRICANS
							Giant cell glioblastoma
							Gliosarcoma
							HYPOCHONDROPLASIA
							Isolated brachycephaly
							Isolated plagiocephaly
							LACRIMOAURICULODENTODIGITAL SYNDROME
							MUENKE SYNDROME
							NEVUS EPIDERMAL
							SAETHRE-CHOTZEN SYNDROME
							Severe achondroplasia-developmental delay-acanthosis nigricans syndrome
							TESTICULAR GERM CELL TUMOR
							THANATOPHORIC DYSPLASIA TYPE 2
							THANATOPHORIC DYSPLASIA TYPE I
139	FGFR4	fibroblast growth factor receptor 4 [Source:HGNC Symbol;Acc:HGNC:3691]	ENSG00000160867	q35.2	177086905	177098144
140	FILIP1L	filamin A interacting protein 1 like [Source:HGNC Symbol;Acc:HGNC:24589]	ENSG00000168386	q12.1	99830141	100114513
141	FLNA	filamin A [Source:HGNC Symbol;Acc:HGNC:3754]	ENSG00000196924	q28	154348524	154374634	Cardiac valvular dysplasia X-linked
							Congenital short bowel syndrome
							Epileptic encephalopathy
							FG SYNDROME TYPE 2
							FLNA-related X-linked myxomatous valvular dysplasia
							FRONTOMETAPHYSEAL DYSPLASIA
							Intestinal pseudoobstruction neuronal chronic idiopathic X-linked
							MELNICK-NEEDLES SYNDROME
							Neuronal intestinal pseudoobstruction
							NON RARE IN EUROPE: FG syndrome phenotypic spectrum
							Otopalatodigital syndrome type 1
							Otopalatodigital syndrome type 2
							Periventricular nodular heterotopia
							TERMINAL OSSEOUS DYSPLASIA
							Terminal osseous dysplasia-pigmentary defects syndrome
							X-LINKED CONGENITAL IDIOPATHIC INTESTINAL PSEUDOOBSTRUCTION
							X-linked Ehlers-Danlos syndrome
							X-linked keloid scarring-reduced joint mobility-increased optic cup-to-disc ratio syndrome
142	FLNB	filamin B [Source:HGNC Symbol;Acc:HGNC:3755]	ENSG00000136068	p14.3	58008400	58172251	Atelosteogenesis type I
							Atelosteogenesis type III
							Autosomal dominant Larsen syndrome
							BOOMERANG DYSPLASIA
							LARSEN SYNDROME
							Spondylocarpotarsal synostosis
							SPONDYLOCARPOTARSAL SYNOSTOSIS SYNDROME
143	FMN1	formin 1 [Source:HGNC Symbol;Acc:HGNC:3768]	ENSG00000248905	q13.3	32765544	33194714
144	FOS	Fos proto-oncogene, AP-1 transcription factor subunit [Source:HGNC Symbol;Acc:HGNC:3796]	ENSG00000170345	q24.3	75278826	75282230	Berardinelli-Seip congenital lipodystrophy
145	FOXC1	forkhead box C1 [Source:HGNC Symbol;Acc:HGNC:3800]	ENSG00000054598	p25.3	1609915	1613897	ANTERIOR SEGMENT DYSGENESIS 3
							Axenfeld anomaly
							Axenfeld-Rieger syndrome
							AXENFELD-RIEGER SYNDROME TYPE 3
							IRIDOGONIODYSGENESIS ANOMALY
							Isolated aniridia
							PETERS ANOMALY
							RIEGER ANOMALY
146	FOXC2	forkhead box C2 [Source:HGNC Symbol;Acc:HGNC:3801]	ENSG00000176692	q24.1	86566829	86569728	Hereditary Lymphedema II
							LYMPHEDEMA-DISTICHIASIS SYNDROME
147	FOXE1	forkhead box E1 [Source:HGNC Symbol;Acc:HGNC:3806]	ENSG00000178919	q22.33	97853226	97856717	Athyreosis
							Bamforth-Lazarus syndrome
							Differentiated thyroid carcinoma
							Familial papillary or follicular thyroid carcinoma
							HYPOTHYROIDISM THYROIDAL OR ATHYROIDAL WITH SPIKY HAIR AND CLEFTPALATE
							THYROID CANCER NONMEDULLARY 4
148	FOXG1	forkhead box G1 [Source:HGNC Symbol;Acc:HGNC:3811]	ENSG00000176165	q12	28766787	28770277	14q11.2 microduplication syndrome
							14q12 microdeletion syndrome
							CONGENITAL VARIANT OF RETT SYNDROME
							FOXG1 syndrome
							Rett syndrome congenital variant
149	FOXL2	forkhead box L2 [Source:HGNC Symbol;Acc:HGNC:1092]	ENSG00000183770	q22.3	138944224	138947137	Blepharophimosis ptosis and epicanthus inversus
							Blepharophimosis-ptosis-epicanthus inversus syndrome plus
							Blepharophimosis-ptosis-epicanthus inversus syndrome type 1
							Blepharophimosis-ptosis-epicanthus inversus syndrome type 2
							Maligant granulosa cell tumor of the ovary
							NON RARE IN EUROPE: Primary ovarian failure
							PREMATURE OVARIAN FAILURE 3
150	FOXO3	forkhead box O3 [Source:HGNC Symbol;Acc:HGNC:3821]	ENSG00000118689	q21	108559835	108684774
151	FOXO6	forkhead box O6 [Source:HGNC Symbol;Acc:HGNC:24814]	ENSG00000204060	p34.2	41361922	41383590
152	FOXP2	forkhead box P2 [Source:HGNC Symbol;Acc:HGNC:13875]	ENSG00000128573	q31.1	114086327	114693772	7q31 microdeletion syndrome
							Childhood apraxia of speech
							SPEECH-LANGUAGE DISORDER 1
153	FRAS1	Fraser extracellular matrix complex subunit 1 [Source:HGNC Symbol;Acc:HGNC:19185]	ENSG00000138759	q21.21	78057323	78544269	FRASER SYNDROME
							Renal agenesis unilateral
154	FST	follistatin [Source:HGNC Symbol;Acc:HGNC:3971]	ENSG00000134363	q11.2	53480626	53487134
155	FUZ	fuzzy planar cell polarity protein [Source:HGNC Symbol;Acc:HGNC:26219]	ENSG00000010361	q13.33	49806866	49817376	Arnold-Chiari malformation type II
							Caudal regression sequence
							Cervical spina bifida aperta
							Cervical spina bifida cystica
							Cervicothoracic spina bifida aperta
							Cervicothoracic spina bifida cystica
							Lumbosacral spina bifida aperta
							Lumbosacral spina bifida cystica
							Neural tube defects susceptibility to
							Thoracolumbosacral spina bifida aperta
							Thoracolumbosacral spina bifida cystica
							Total spina bifida aperta
							Total spina bifida cystica
							Upper thoracic spina bifida aperta
							Upper thoracic spina bifida cystica
156	FYCO1	FYVE and coiled-coil domain autophagy adaptor 1 [Source:HGNC Symbol;Acc:HGNC:14673]	ENSG00000163820	p21.31	45917899	45995824	CATARACT 18
							Cataract autosomal recessive congenital 2
							Early-onset nuclear cataract
							Total early-onset cataract
157	FZD2	frizzled class receptor 2 [Source:HGNC Symbol;Acc:HGNC:4040]	ENSG00000180340	q21.31	44557484	44561262	Autosomal dominant omodysplasia
							Autosomal dominant Robinow syndrome
							OMODYSPLASIA 2
158	FZD6	frizzled class receptor 6 [Source:HGNC Symbol;Acc:HGNC:4044]	ENSG00000164930	q22.3	103298433	103332866	Autosomal recessive nail dysplasia
							NAIL DISORDER NONSYNDROMIC CONGENITAL 1
							NAIL DISORDER NON-SYNDROMIC CONGENITAL TYPE 10
159	GAB4	GRB2 associated binding protein family member 4 [Source:HGNC Symbol;Acc:HGNC:18325]	ENSG00000215568	q11.1	16961936	17008222
160	GABRB3	gamma-aminobutyric acid type A receptor subunit beta3 [Source:HGNC Symbol;Acc:HGNC:4083]	ENSG00000166206	q12	26543546	26939539	Childhood absence epilepsy
							childhood absence epilepsy type 5
							EPILEPSY CHILDHOOD ABSENCE SUSCEPTIBILITY TO 5
							epileptic encephalopathies
							EPILEPTIC ENCEPHALOPATHY EARLY INFANTILE 43
							Lennox-Gastaut syndrome
							NON RARE IN EUROPE: Autism
161	GAD1	glutamate decarboxylase 1 [Source:HGNC Symbol;Acc:HGNC:4092]	ENSG00000128683	q31.1	170813213	170861151	CEREBRAL PALSY SPASTIC QUADRIPLEGIC TYPE 1
							Inherited congenital spastic tetraplegia
162	GADD45G	growth arrest and DNA damage inducible gamma [Source:HGNC Symbol;Acc:HGNC:4097]	ENSG00000130222	q22.2	89605012	89606555
163	GALC	galactosylceramidase [Source:HGNC Symbol;Acc:HGNC:4115]	ENSG00000054983	q31.3	87837820	87993665	Adult Krabbe disease
							Infantile Krabbe disease
							KRABBE DISEASE
							Late-infantile/juvenile Krabbe disease
164	GAS1	growth arrest specific 1 [Source:HGNC Symbol;Acc:HGNC:4165]	ENSG00000180447	q21.33	86944362	86947506	Alobar holoprosencephaly
							Lobar holoprosencephaly
							Microform holoprosencephaly
							Midline interhemispheric variant of holoprosencephaly
							Semilobar holoprosencephaly
							Septopreoptic holoprosencephaly
165	GC	GC vitamin D binding protein [Source:HGNC Symbol;Acc:HGNC:4187]	ENSG00000145321	q13.3	71741696	71804041
166	GCH1	GTP cyclohydrolase 1 [Source:HGNC Symbol;Acc:HGNC:4193]	ENSG00000131979	q22.2	54842008	54902826	Autosomal dominant dopa-responsive dystonia
							DYSTONIA DOPA-RESPONSIVE
							DYSTONIA TYPE 5
							GTP cyclohydrolase I deficiency
							HYPERPHENYLALANINEMIA BH4-DEFICIENT B
167	GDF5	growth differentiation factor 5 [Source:HGNC Symbol;Acc:HGNC:4220]	ENSG00000125965	q11.22	35433347	35454746	ACROMESOMELIC CHONDRODYSPLASIA GREBE TYPE
							ACROMESOMELIC CHONDRODYSPLASIA HUNTER-THOMPSON TYPE
							Acromesomelic dysplasia Grebe type
							ACROMESOMELIC DYSPLASIA HUNTER-THOMPSON TYPE
							Angel-shaped phalango-epiphyseal dysplasia
							Brachydactyly type A1
							Brachydactyly type A2
							Brachydactyly type C
							CHONDRODYSPLASIA GREBE TYPE
							Du Pan syndrome
							Fibular aplasia-complex brachydactyly syndrome
							GDF5-related Symphalangism Spectrum Disorder
							Multiple synostoses syndrome
							MULTIPLE SYNOSTOSES SYNDROME 2
							OSTEOARTHRITIS SUSCEPTIBILITY 5
							Proximal symphalangism
							SYMPHALANGISM PROXIMAL 1B
168	GDF6	growth differentiation factor 6 [Source:HGNC Symbol;Acc:HGNC:4221]	ENSG00000156466	q22.1	96142333	96160806	Colobomatous microphthalmia
							GDF6 Oculo-Skeletal Syndrome
							Isolated Klippel-Feil syndrome
							KLIPPEL-FEIL SYNDROME 1 AUTOSOMAL DOMINANT
							Leber congenital amaurosis
							Leber congenital amaurosis 17
							MICROPHTHALMIA ISOLATED 4
							MICROPHTHALMIA ISOLATED WITH COLOBOMA 6
							MULTIPLE SYNOSTOSES SYNDROME 4
169	GH1	growth hormone 1 [Source:HGNC Symbol;Acc:HGNC:4261]	ENSG00000259384	q23.3	63917200	63918839	Isolated growth hormone deficiency type IA
							ISOLATED GROWTH HORMONE DEFICIENCY TYPE IA
							ISOLATED GROWTH HORMONE DEFICIENCY TYPE IB
							ISOLATED GROWTH HORMONE DEFICIENCY TYPE II
							KOWARSKI SYNDROME
							Short stature due to growth hormone qualitative anomaly
170	GHR	growth hormone receptor [Source:HGNC Symbol;Acc:HGNC:4263]	ENSG00000112964	p13.1	42423439	42721878	GROWTH HORMONE INSENSITIVITY PARTIAL
							HYPERCHOLESTEROLEMIA FAMILIAL 1
							LARON SYNDROME
							Pituitary Dwarfism II
							Short stature due to partial GHR deficiency
171	GJA1	gap junction protein alpha 1 [Source:HGNC Symbol;Acc:HGNC:4274]	ENSG00000152661	q22.31	121435595	121449727	ATRIOVENTRICULAR SEPTAL DEFECT 3
							Autosomal dominant oculodentodigital dysplasia
							Autosomal dominant palmoplantar keratoderma and congenital alopecia
							Autosomal recessive non-syndromic sensorineural deafness type DFNB
							AUTOSOMAL RECESSIVE OCULODENTODIGITAL DYSPLASIA
							Craniometaphyseal dysplasia
							CRANIOMETAPHYSEAL DYSPLASIA AUTOSOMAL RECESSIVE
							Erythrokeratodermia variabilis
							ERYTHROKERATODERMIA VARIABILIS ET PROGRESSIVA 3
							HALLERMANN-STREIFF SYNDROME
							HYPOPLASTIC LEFT HEART SYNDROME
							OCULODENTODIGITAL DYSPLASIA
							OCULODENTODIGITAL DYSPLASIA AUTOSOMAL RECESSIVE
							PALMOPLANTAR KERATODERMA AND CONGENITAL ALOPECIA 1
							Syndactyly type 3
172	GJB2	gap junction protein beta 2 [Source:HGNC Symbol;Acc:HGNC:4284]	ENSG00000165474	q12.11	20187463	20192938	Autosomal dominant non-syndromic sensorineural deafness type DFNA
							Autosomal recessive non-syndromic sensorineural deafness type DFNB
							BART-PUMPHREY SYNDROME
							DEAFNESS AUTOSOMAL DOMINANT 3A
							DEAFNESS AUTOSOMAL RECESSIVE 1A
							DEAFNESS X-LINKED 2
							ICHTHYOSIS HYSTRIX-LIKE WITH DEAFNESS
							KERATITIS-ICHTHYOSIS-DEAFNESS SYNDROME AUTOSOMAL DOMINANT
							Keratoderma hereditarium mutilans
							KERATODERMA PALMOPLANTAR WITH DEAFNESS
							KID syndrome
							Knuckle pads-leukonychia-sensorineural deafness-palmoplantar hyperkeratosis syndrome
							Palmoplantar keratoderma-deafness syndrome
							Porokeratotic eccrine ostial and dermal duct nevus
							VOHWINKEL SYNDROME
173	GJB6	gap junction protein beta 6 [Source:HGNC Symbol;Acc:HGNC:4288]	ENSG00000121742	q12.11	20221962	20232365	Autosomal dominant non-syndromic sensorineural deafness type DFNA
							Autosomal recessive non-syndromic sensorineural deafness type DFNB
							CLOUSTON SYNDROME
							DEAFNESS AUTOSOMAL DOMINANT 3B
							DEAFNESS AUTOSOMAL RECESSIVE 1A
							DEAFNESS AUTOSOMAL RECESSIVE 1B
							DEAFNESS X-LINKED 2
							Hidrotic ectodermal dysplasia
							KID syndrome
174	GLI2	GLI family zinc finger 2 [Source:HGNC Symbol;Acc:HGNC:4318]	ENSG00000074047	q14.2	120735623	120992653	Alobar holoprosencephaly
							Combined pituitary hormone deficiencies genetic forms
							CULLER-JONES SYNDROME
							GLI2-Related Holoprosencephaly
							HOLOPROSENCEPHALY 9
							Lobar holoprosencephaly
							Microform holoprosencephaly
							Midline interhemispheric variant of holoprosencephaly
							Postaxial polydactyly-anterior pituitary anomalies-facial dysmorphism syndrome
							Semilobar holoprosencephaly
							Septopreoptic holoprosencephaly
175	GLI3	GLI family zinc finger 3 [Source:HGNC Symbol;Acc:HGNC:4319]	ENSG00000106571	p14.1	41960949	42264100	Acrocallosal syndrome
							GREIG CEPHALOPOLYSYNDACTYLY SYNDROME
							PALLISTER-HALL SYNDROME
							PALLISTER-HALL-LIKE SYNDROME
							POLYDACTYLY POSTAXIAL TYPE A1
							POLYDACTYLY PREAXIAL IV
							Polysyndactyly
							Postaxial Polydactyly Type A
							Postaxial polydactyly type B
							Preaxial Polydactyly Type IV
							Tibial hemimelia
176	GNAI3	G protein subunit alpha i3 [Source:HGNC Symbol;Acc:HGNC:4387]	ENSG00000065135	p13.3	109548615	109600195	Auriculocondylar syndrome
177	GPC3	glypican 3 [Source:HGNC Symbol;Acc:HGNC:4451]	ENSG00000147257	q26.2	133535745	133985594	Nephroblastoma
							Simpson-Golabi-Behmel syndrome
							WILMS TUMOR 1
178	GREM1	gremlin 1, DAN family BMP antagonist [Source:HGNC Symbol;Acc:HGNC:2001]	ENSG00000166923	q13.3	32718004	32745106	Hereditary mixed polyposis syndrome
179	GREM2	gremlin 2, DAN family BMP antagonist [Source:HGNC Symbol;Acc:HGNC:17655]	ENSG00000180875	q43	240489573	240612155	TOOTH AGENESIS SELECTIVE 9
180	GRHL2	grainyhead like transcription factor 2 [Source:HGNC Symbol;Acc:HGNC:2799]	ENSG00000083307	q22.3	101492439	101669726	Autosomal dominant non-syndromic sensorineural deafness type DFNA
							CORNEAL DYSTROPHY POSTERIOR POLYMORPHOUS 4
							DEAFNESS AUTOSOMAL DOMINANT 28
							Ectodermal dysplasia/short stature syndrome
							Nail and teeth abnormalities-marginal palmoplantar keratoderma-oral hyperpigmentation syndrome
							Posterior polymorphous corneal dystrophy
181	GRHL3	grainyhead like transcription factor 3 [Source:HGNC Symbol;Acc:HGNC:25839]	ENSG00000158055	p36.11	24319357	24364482	Bifid uvula
							Cleft hard palate
							Cleft velum
							Submucosal cleft palate
							Van der Woude syndrome
182	GSK3B	glycogen synthase kinase 3 beta [Source:HGNC Symbol;Acc:HGNC:4617]	ENSG00000082701	q13.33	119821321	120094994
183	HDAC8	histone deacetylase 8 [Source:HGNC Symbol;Acc:HGNC:13315]	ENSG00000147099	q13.1	72329516	72573101	Cornelia de Lange syndrome
							CORNELIA DE LANGE SYNDROME 5
							Cornelia de Lange Syndrome HDAC8 X-linked dominant
							Wilson-Turner syndrome
184	HECTD1	HECT domain E3 ubiquitin protein ligase 1 [Source:HGNC Symbol;Acc:HGNC:20157]	ENSG00000092148	q12	31100112	31207804
185	HMGA2	high mobility group AT-hook 2 [Source:HGNC Symbol;Acc:HGNC:5009]	ENSG00000149948	q14.3	65824460	65966291	12q14 microdeletion syndrome
							Dedifferentiated liposarcoma
							Pleomorphic salivary gland adenoma
							Silver-Russell syndrome 5
							Silver-Russell syndrome due to a point mutation
							Well-differentiated liposarcoma
186	HOXA2	homeobox A2 [Source:HGNC Symbol;Acc:HGNC:5103]	ENSG00000105996	p15.2	27100354	27102686	Bilateral microtia-deafness-cleft palate syndrome
							Microtia
							MICROTIA HEARING IMPAIRMENT AND CLEFT PALATE MICROTIA WITH OR WITHOUT HEARING IMPAIRMENT INCLUDED
187	HOXB1	homeobox B1 [Source:HGNC Symbol;Acc:HGNC:5111]	ENSG00000120094	q21.32	48528526	48531011	Congenital hereditary facial paralysis-variable hearing loss syndrome
							FACIAL PARESIS HEREDITARY CONGENITAL 3
188	HOXC13	homeobox C13 [Source:HGNC Symbol;Acc:HGNC:5125]	ENSG00000123364	q13.13	53938831	53946544	ECTODERMAL DYSPLASIA 9 HAIR/NAIL TYPE
							Pure hair and nail ectodermal dysplasia
189	HSD11B2	hydroxysteroid 11-beta dehydrogenase 2 [Source:HGNC Symbol;Acc:HGNC:5209]	ENSG00000176387	q22.1	67430652	67437553	APPARENT MINERALOCORTICOID EXCESS
190	HSPG2	heparan sulfate proteoglycan 2 [Source:HGNC Symbol;Acc:HGNC:5273]	ENSG00000142798	p36.12	21822244	21937310	Dyssegmental dysplasia Silverman-Handmaker type
							Schwartz-Jampel syndrome
191	HYAL2	hyaluronidase 2 [Source:HGNC Symbol;Acc:HGNC:5321]	ENSG00000068001	p21.31	50317790	50322782	Cleft lip and palate-craniofacial dysmorphism-congenital heart defect-hearing loss syndrome
192	IFT122	intraflagellar transport 122 [Source:HGNC Symbol;Acc:HGNC:13556]	ENSG00000163913	q21.3	129440036	129520507	Cranioectodermal dysplasia
							Short rib-polydactyly syndrome Beemer-Langer type
193	IFT88	intraflagellar transport 88 [Source:HGNC Symbol;Acc:HGNC:20606]	ENSG00000032742	q12.11	20567138	20691444	Retinitis pigmentosa
194	IGF1	insulin like growth factor 1 [Source:HGNC Symbol;Acc:HGNC:5464]	ENSG00000017427	q23.2	102395874	102481744	Growth delay due to insulin-like growth factor type 1 deficiency
							INSULIN-LIKE GROWTH FACTOR I DEFICIENCY
195	IKBKG	inhibitor of nuclear factor kappa B kinase regulatory subunit gamma [Source:HGNC Symbol;Acc:HGNC:5961]	ENSG00000269335	q28	154541199	154565046	Anhidrotic ectodermal dysplasia-immunodeficiency-osteopetrosis-lymphedema syndrome
							ECTODERMAL DYSPLASIA AND IMMUNODEFICIENCY 1
							Ectodermal dysplasia anhidrotic with immunodeficiency X-linked
							ECTODERMAL DYSPLASIA ANHIDROTIC WITH IMMUNODEFICIENCY-OSTEOPETROSIS-LYMPHEDEMA
							Hypohidrotic ectodermal dysplasia with immunodeficiency
							IMMUNODEFICIENCY 33
							IMMUNODEFICIENCY NEMO-RELATED WITHOUT ANHIDROTIC ECTODERMAL DYSPLASIA
							Incontinentia pigmenti
							susceptibility to X-linked familial atypical micobacteriosis type 1
							X-linked mendelian susceptibility to mycobacterial diseases due to IKBKG deficiency
196	IL11RA	interleukin 11 receptor subunit alpha [Source:HGNC Symbol;Acc:HGNC:5967]	ENSG00000137070	p13.3	34650702	34661902	Autosomal Recessive Craniosynostosis
							Craniosynostosis and dental anomalies
							Crouzon-like craniosynostosis
197	INHBA	inhibin subunit beta A [Source:HGNC Symbol;Acc:HGNC:6066]	ENSG00000122641	p14.1	41667168	41705834	Adenocarcinoma of ovary
198	INHBB	inhibin subunit beta B [Source:HGNC Symbol;Acc:HGNC:6067]	ENSG00000163083	q14.2	120346136	120351803
199	IRF6	interferon regulatory factor 6 [Source:HGNC Symbol;Acc:HGNC:6121]	ENSG00000117595	q32.2	209785617	209806175	Autosomal dominant popliteal pterygium syndrome
							Cleft lip and alveolus
							Cleft lip/palate
							Isolated cleft lip
							NON RARE IN EUROPE: Hypodontia
							Oligodontia
							OROFACIAL CLEFT 6 SUSCEPTIBILITY TO
							POPLITEAL PTERYGIUM SYNDROME
							VAN DER WOUDE SYNDROME 1
200	IRX1	iroquois homeobox 1 [Source:HGNC Symbol;Acc:HGNC:14358]	ENSG00000170549	p15.33	3595832	3601403
201	IRX2	iroquois homeobox 2 [Source:HGNC Symbol;Acc:HGNC:14359]	ENSG00000170561	p15.33	2745845	2751677	Clear cell sarcoma of kidney
202	ISL1	ISL LIM homeobox 1 [Source:HGNC Symbol;Acc:HGNC:6132]	ENSG00000016082	q11.1	51383448	51394730	Bladder exstrophy
203	JAG1	jagged canonical Notch ligand 1 [Source:HGNC Symbol;Acc:HGNC:6188]	ENSG00000101384	p12.2	10637684	10673999	Alagille syndrome due to 20p12 microdeletion
							Alagille Syndrome
							Alagille syndrome due to a JAG1 point mutation
							DEAFNESS CONGENITAL HEART DEFECTS AND POSTERIOR EMBRYOTOXON
							Tetralogy of Fallot
204	JAG2	jagged canonical Notch ligand 2 [Source:HGNC Symbol;Acc:HGNC:6189]	ENSG00000184916	q32.33	105140982	105168824
205	KAT6B	lysine acetyltransferase 6B [Source:HGNC Symbol;Acc:HGNC:17582]	ENSG00000156650	q22.2	74824927	75032624	Blepharophimosis-intellectual disability syndrome SBBYS type
							Genitopatellar syndrome
							OHDO SYNDROME SBBYS VARIANT
							SAY-BARBER-BIESECKER-YOUNG-SIMPSON SYNDROME
206	KCNJ2	potassium inwardly rectifying channel subfamily J member 2 [Source:HGNC Symbol;Acc:HGNC:6263]	ENSG00000123700	q24.3	70168673	70180044	ANDERSEN CARDIODYSRHYTHMIC PERIODIC PARALYSIS
							Andersen-Tawil Syndrome
							ATRIAL FIBRILLATION FAMILIAL 9
							Familial atrial fibrillation
							Familial short QT syndrome
							SHORT QT SYNDROME 3
207	KDF1	keratinocyte differentiation factor 1 [Source:HGNC Symbol;Acc:HGNC:26624]	ENSG00000175707	p36.11	26949562	26960468	Autosomal dominant hypohidrotic ectodermal dysplasia
							ECTODERMAL DYSPLASIA 12 HYPOHIDROTIC/HAIR/TOOTH/NAIL TYPE
208	KDM6A	lysine demethylase 6A [Source:HGNC Symbol;Acc:HGNC:12637]	ENSG00000147050	p11.3	44873188	45112779	Kabuki syndrome
							KABUKI SYNDROME 1
							KABUKI SYNDROME 2
209	KISS1R	KISS1 receptor [Source:HGNC Symbol;Acc:HGNC:4510]	ENSG00000116014	p13.3	917287	921005	Hypogonadotropic hypogonadism 8 with or without anosmia
							Idiopathic central precocious puberty
							Kallmann Syndrome
							Normosmic congenital hypogonadotropic hypogonadism
							PRECOCIOUS PUBERTY CENTRAL 1
210	KMT2D	lysine methyltransferase 2D [Source:HGNC Symbol;Acc:HGNC:7133]	ENSG00000167548	q13.12	49018978	49060794	Kabuki syndrome
							KABUKI SYNDROME 1
							KMT2D multiple malformations disorder
211	KREMEN1	kringle containing transmembrane protein 1 [Source:HGNC Symbol;Acc:HGNC:17550]	ENSG00000183762	q12.1	29073035	29168333	ECTODERMAL DYSPLASIA 13 HAIR/TOOTH TYPE
212	KRT18	keratin 18 [Source:HGNC Symbol;Acc:HGNC:6430]	ENSG00000111057	q13.13	52948871	52952906	CIRRHOSIS FAMILIAL
							CIRRHOSIS FAMILIALCIRRHOSIS FAMILIAL WITH PULMONARY HYPERTENSION INCLUDED
213	KRT7	keratin 7 [Source:HGNC Symbol;Acc:HGNC:6445]	ENSG00000135480	q13.13	52232520	52252186
214	LAMA3	laminin subunit alpha 3 [Source:HGNC Symbol;Acc:HGNC:6483]	ENSG00000053747	q11.2	23689453	23956222	EPIDERMOLYSIS BULLOSA JUNCTIONAL HERLITZ TYPE
							EPIDERMOLYSIS BULLOSA JUNCTIONAL NON-HERLITZ TYPE
							Junctional epidermolysis bullosa generalized intermediate
							Junctional epidermolysis bullosa generalized severe
							LARYNGOONYCHOCUTANEOUS SYNDROME
							LOC syndrome
215	LAMB3	laminin subunit beta 3 [Source:HGNC Symbol;Acc:HGNC:6490]	ENSG00000196878	q32.2	209614870	209652425	Amelogenesis imperfecta type IA
							EPIDERMOLYSIS BULLOSA JUNCTIONAL HERLITZ TYPE
							EPIDERMOLYSIS BULLOSA JUNCTIONAL NON-HERLITZ TYPE
							Hypoplastic amelogenesis imperfecta
							Junctional epidermolysis bullosa generalized intermediate
							Junctional epidermolysis bullosa generalized severe
216	LATS1	large tumor suppressor kinase 1 [Source:HGNC Symbol;Acc:HGNC:6514]	ENSG00000131023	q25.1	149658153	149718105
217	LEF1	lymphoid enhancer binding factor 1 [Source:HGNC Symbol;Acc:HGNC:6551]	ENSG00000138795	q25	108047545	108168956	LYMPHOID ENHANCER-BINDING FACTOR 1
218	LEFTY1	left-right determination factor 1 [Source:HGNC Symbol;Acc:HGNC:6552]	ENSG00000243709	q42.12	225886282	225911382
219	LHX2	LIM homeobox 2 [Source:HGNC Symbol;Acc:HGNC:6594]	ENSG00000106689	q33.3	124001670	124033301
220	LHX6	LIM homeobox 6 [Source:HGNC Symbol;Acc:HGNC:21735]	ENSG00000106852	q33.2	122202577	122229626
221	LHX8	LIM homeobox 8 [Source:HGNC Symbol;Acc:HGNC:28838]	ENSG00000162624	p31.1	75128434	75161533
222	LIFR	LIF receptor subunit alpha [Source:HGNC Symbol;Acc:HGNC:6597]	ENSG00000113594	p13.1	38474668	38608354	Stuve-Wiedemann syndrome
223	LMO4	LIM domain only 4 [Source:HGNC Symbol;Acc:HGNC:6644]	ENSG00000143013	p22.3	87328880	87348923
224	LOXL3	lysyl oxidase like 3 [Source:HGNC Symbol;Acc:HGNC:13869]	ENSG00000115318	p13.1	74532258	74555690	Autosomal recessive Stickler syndrome
225	LRP2	LDL receptor related protein 2 [Source:HGNC Symbol;Acc:HGNC:6694]	ENSG00000081479	q31.1	169127109	169362534	DONNAI-BARROW SYNDROME
							Intellectual disability
226	LRP4	LDL receptor related protein 4 [Source:HGNC Symbol;Acc:HGNC:6696]	ENSG00000134569	p11.2	46856717	46918642	CENANI-LENZ SYNDACTYLY SYNDROME
							MYASTHENIC SYNDROME CONGENITAL 17
							Postsynaptic congenital myasthenic syndromes
							SCLEROSTEOSIS
							SCLEROSTEOSIS 2
227	LRP6	LDL receptor related protein 6 [Source:HGNC Symbol;Acc:HGNC:6698]	ENSG00000070018	p13.2	12116025	12267044	Coronary Artery Disease Autosomal Dominant 2
							NON RARE IN EUROPE: Metabolic syndrome
							Oligodontia
							Tooth agenesis
							Tooth agenesis selective 7
228	LTBP3	latent transforming growth factor beta binding protein 3 [Source:HGNC Symbol;Acc:HGNC:6716]	ENSG00000168056	q13.1	65538559	65558930	ACROMICRIC DYSPLASIA
							Brachyolmia-amelogenesis imperfecta syndrome
							DENTAL ANOMALIES AND SHORT STATURE
							Geleophysic dysplasia
							GELEOPHYSIC DYSPLASIA 3
							NON RARE IN EUROPE: Hypodontia
							Platyspondyly with amelogenesis imperfecta
229	MAFB	MAF bZIP transcription factor B [Source:HGNC Symbol;Acc:HGNC:6408]	ENSG00000204103	q12	40685848	40689236	Duane retraction syndrome
							DUANE RETRACTION SYNDROME 3 WITH OR WITHOUT DEAFNESS
							Duane retraction syndrome with congenital deafness
							Duane Syndrome Aberrant Extraocular Muscle Innervation and Inner-Ear Defects
							MULTICENTRIC CARPOTARSAL OSTEOLYSIS SYNDROME
							Multicentric carpo-tarsal osteolysis with or without nephropathy
230	MASP1	mannan binding lectin serine peptidase 1 [Source:HGNC Symbol;Acc:HGNC:6901]	ENSG00000127241	q27.3	187217282	187291980	3MC syndrome
231	MATN1	matrilin 1 [Source:HGNC Symbol;Acc:HGNC:6907]	ENSG00000162510	p35.2	30711277	30723585
232	MEIS2	Meis homeobox 2 [Source:HGNC Symbol;Acc:HGNC:7001]	ENSG00000134138	q14	36889204	37101299	15q14 microdeletion syndrome
							CLEFT PALATE CARDIAC DEFECTS AND MENTAL RETARDATION
							MEIS2-related developmental disorder monoallelic
233	MID1	midline 1 [Source:HGNC Symbol;Acc:HGNC:7095]	ENSG00000101871	p22.2	10445310	10833654	Opitz G/BBB Syndrome X-Linked
							OPITZ GBBB SYNDROME TYPE I
							X-linked Opitz G/BBB syndrome
234	MITF	melanocyte inducing transcription factor [Source:HGNC Symbol;Acc:HGNC:7105]	ENSG00000187098	p13	69739464	69968336	Clear cell papillary renal cell carcinoma
							Coloboma osteopetrosis microphthalmia macrocephaly albinism and deafness
							Familial melanoma
							MELANOMA CUTANEOUS MALIGNANT SUSCEPTIBILITY TO 8
							MITF-related melanoma and renal cell carcinoma predisposition syndrome
							Ocular albinism with congenital sensorineural deafness
							Papillary renal cell carcinoma
							TIETZ ALBINISM-DEAFNESS SYNDROME
							Tietz syndrome
							Waardenburg syndrome type 2
							WAARDENBURG SYNDROME TYPE 2 WITH OCULAR ALBINISM
							Waardenburg syndrome type 2A
							Waardenburg-Shah syndrome
235	MKKS	McKusick-Kaufman syndrome [Source:HGNC Symbol;Acc:HGNC:7108]	ENSG00000125863	p12.2	10401009	10434222	Bardet-Biedl syndrome
							BARDET-BIEDL SYNDROME 6
							McKusick-Kaufman syndrome
236	MMP14	matrix metallopeptidase 14 [Source:HGNC Symbol;Acc:HGNC:7160]	ENSG00000157227	q11.2	22836560	22849041	Multicentric osteolysis-nodulosis-arthropathy spectrum
							Winchester syndrome
237	MMP16	matrix metallopeptidase 16 [Source:HGNC Symbol;Acc:HGNC:7162]	ENSG00000156103	q21.3	88032011	88328025
238	MMP2	matrix metallopeptidase 2 [Source:HGNC Symbol;Acc:HGNC:7166]	ENSG00000087245	q12.2	55389700	55506691	MULTICENTRIC OSTEOLYSIS NODULOSIS AND ARTHROPATHY
							Multicentric osteolysis-nodulosis-arthropathy spectrum
239	MMP20	matrix metallopeptidase 20 [Source:HGNC Symbol;Acc:HGNC:7167]	ENSG00000137674	q22.2	102576832	102625332	AMELOGENESIS IMPERFECTA HYPOMATURATION TYPE IIA2
							Hypomaturation amelogenesis imperfecta
240	MRPL53	mitochondrial ribosomal protein L53 [Source:HGNC Symbol;Acc:HGNC:16684]	ENSG00000204822	p13.1	74471982	74472687
241	MSX1	msh homeobox 1 [Source:HGNC Symbol;Acc:HGNC:7391]	ENSG00000163132	p16.2	4859665	4863936	Cleft Lip +/- Cleft Palate
							Cleft lip and alveolus
							Cleft lip/palate
							Hypodontia-dysplasia of nails syndrome
							Isolated cleft lip
							NON RARE IN EUROPE: Hypodontia
							Oligodontia
							OROFACIAL CLEFT 5
							TOOTH AGENESIS SELECTIVE 1
							WITKOP SYNDROME
242	MSX2	msh homeobox 2 [Source:HGNC Symbol;Acc:HGNC:7392]	ENSG00000120149	q35.2	174724582	174730896	CRANIOSYNOSTOSIS 2
							Craniosynostosis Boston type
							Enlarged parietal foramina
							Enlarged Parietal Foramina/Cranium Bifidum
							PARIETAL FORAMINA 1
							Parietal foramina with clavicular hypoplasia
							PARIETAL FORAMINA WITH CLEIDOCRANIAL DYSPLASIA
243	MYC	MYC proto-oncogene, bHLH transcription factor [Source:HGNC Symbol;Acc:HGNC:7553]	ENSG00000136997	q24.21	127735434	127742951	BURKITT LYMPHOMA
							High grade B-cell lymphoma with MYC and/ or BCL2 and/or BCL6 rearrangement
							Precursor T-cell acute lymphoblastic leukemia
244	MYCN	MYCN proto-oncogene, bHLH transcription factor [Source:HGNC Symbol;Acc:HGNC:7559]	ENSG00000134323	p24.3	15940550	15947007	FEINGOLD SYNDROME 1
							Hereditary retinoblastoma
							Neuroblastoma
							Non-hereditary retinoblastoma
245	MYH9	myosin heavy chain 9 [Source:HGNC Symbol;Acc:HGNC:7579]	ENSG00000100345	q12.3	36281280	36387967	Autosomal dominant non-syndromic sensorineural deafness type DFNA
							DEAFNESS AUTOSOMAL DOMINANT 17
							Macrothrombocytopenia and granulocyte inclusions with or without nephritis or sensorineural hearing loss
							MYH9-related disease
							Nodular fasciitis
246	MYO1H	myosin IH [Source:HGNC Symbol;Acc:HGNC:13879]	ENSG00000174527	q24.11	109347903	109455523	Ondine syndrome
247	MYT1	myelin transcription factor 1 [Source:HGNC Symbol;Acc:HGNC:7622]	ENSG00000196132	q13.33	64102394	64242253	OAVS/Goldenhar syndrome
248	NAT1	N-acetyltransferase 1 [Source:HGNC Symbol;Acc:HGNC:7645]	ENSG00000171428	p22	18170477	18223689
249	NAT2	N-acetyltransferase 2 [Source:HGNC Symbol;Acc:HGNC:7646]	ENSG00000156006	p22	18391282	18401218	Acetylation slow
250	NAV2	neuron navigator 2 [Source:HGNC Symbol;Acc:HGNC:15997]	ENSG00000166833	p15.1	19350724	20121601
251	NBN	nibrin [Source:HGNC Symbol;Acc:HGNC:7652]	ENSG00000104320	q21.3	89933331	90003228	APLASTIC ANEMIA APLASTIC ANEMIA SUSCEPTIBILITY TO INCLUDED
							Familial prostate cancer
							Hereditary breast and ovarian cancer syndrome
							LEUKEMIA ACUTE LYMPHOBLASTIC
							NIJMEGEN BREAKAGE SYNDROME
252	NECTIN1	nectin cell adhesion molecule 1 [Source:HGNC Symbol;Acc:HGNC:9706]	ENSG00000110400	q23.3	119623408	119729200	Cleft lip and alveolus
							Cleft lip/palate
							CLEFT LIP/PALATE-ECTODERMAL DYSPLASIA SYNDROME
							Isolated cleft lip
253	NECTIN2	nectin cell adhesion molecule 2 [Source:HGNC Symbol;Acc:HGNC:9707]	ENSG00000130202	q13.32	44846175	44889223
254	NECTIN3	nectin cell adhesion molecule 3 [Source:HGNC Symbol;Acc:HGNC:17664]	ENSG00000177707	q13.13	111070071	111275563
255	NFATC1	nuclear factor of activated T cells 1 [Source:HGNC Symbol;Acc:HGNC:7775]	ENSG00000131196	q23	79395856	79529325
256	NFIC	nuclear factor I C [Source:HGNC Symbol;Acc:HGNC:7786]	ENSG00000141905	p13.3	3314403	3469217
257	NGFR	nerve growth factor receptor [Source:HGNC Symbol;Acc:HGNC:7809]	ENSG00000064300	q21.33	49495293	49515008
258	NHS	NHS actin remodeling regulator [Source:HGNC Symbol;Acc:HGNC:7820]	ENSG00000188158	p22.2	17375200	17735994	CATARACT 40
							CATARACT CONGENITAL X-LINKED
							Early-onset nuclear cataract
							NANCE-HORAN SYNDROME
							Total early-onset cataract
259	NIPBL	NIPBL cohesin loading factor [Source:HGNC Symbol;Acc:HGNC:28862]	ENSG00000164190	p13.2	36876769	37066413	5p13 microduplication syndrome
							Cornelia de Lange syndrome
							CORNELIA DE LANGE SYNDROME 1
260	NOG	noggin [Source:HGNC Symbol;Acc:HGNC:7866]	ENSG00000183691	q22	56593699	56595611	Brachydactyly type B2
							MULTIPLE SYNOSTOSES SYNDROME 1
							NOG-related-symphalangism spectrum disorder
							Proximal symphalangism
							Stapes ankylosis with broad thumbs and toes
							SYMPHALANGISM PROXIMAL 1A
							TARSAL-CARPAL COALITION SYNDROME
261	NOTCH2	notch receptor 2 [Source:HGNC Symbol;Acc:HGNC:7882]	ENSG00000134250	p12	119911553	120100779	Acroosteolysis dominant type
							Alagille syndrome 2
							Alagille syndrome due to a NOTCH2 point mutation
							Hajdu-Cheney syndrome
262	NRIP2	nuclear receptor interacting protein 2 [Source:HGNC Symbol;Acc:HGNC:23078]	ENSG00000053702	p13.33	2825348	2835544
263	NSD1	nuclear receptor binding SET domain protein 1 [Source:HGNC Symbol;Acc:HGNC:14234]	ENSG00000165671	q35.3	177133025	177300213	5q35 microduplication syndrome
							BECKWITH-WIEDEMANN SYNDROME
							Beckwith-Wiedemann syndrome due to NSD1 mutation
							Deletion 5q35
							SOTOS SYNDROME
							Weaver syndrome
264	NTN1	netrin 1 [Source:HGNC Symbol;Acc:HGNC:8029]	ENSG00000065320	p13.1	9021510	9244000	Familial congenital mirror movements
							MIRROR MOVEMENTS 4
265	OFD1	OFD1 centriole and centriolar satellite protein [Source:HGNC Symbol;Acc:HGNC:2567]	ENSG00000046651	p22.2	13734745	13769357	JOUBERT SYNDROME 10
							Orofaciodigital syndrome type 1
							Orofaciodigital syndrome type 6
							Primary ciliary dyskinesia
							Retinitis pigmentosa
							RETINITIS PIGMENTOSA 23
							Simpson-Golabi-Behmel syndrome type 2
266	OSR1	odd-skipped related transcription factor 1 [Source:HGNC Symbol;Acc:HGNC:8111]	ENSG00000143867	p24.1	19351485	19358623
267	OSR2	odd-skipped related transciption factor 2 [Source:HGNC Symbol;Acc:HGNC:15830]	ENSG00000164920	q22.2	98944403	98952104
268	PAFAH1B1	platelet activating factor acetylhydrolase 1b regulatory subunit 1 [Source:HGNC Symbol;Acc:HGNC:8574]	ENSG00000007168	p13.3	2593210	2685615	17p13.3 microduplication syndrome
							LISSENCEPHALY 1
							Lissencephaly due to LIS1 mutation
							Miller-Dieker syndrome
							Subcortical band heterotopia
269	PAK1IP1	PAK1 interacting protein 1 [Source:HGNC Symbol;Acc:HGNC:20882]	ENSG00000111845	p24.2	10694972	10709782
270	PAX3	paired box 3 [Source:HGNC Symbol;Acc:HGNC:8617]	ENSG00000135903	q36.1	222199887	222298998	Alveolar rhabdomyosarcoma
							CRANIOFACIAL-DEAFNESS-HAND SYNDROME
							RHABDOMYOSARCOMA 2
							WAARDENBURG SYNDROME TYPE 1
							WAARDENBURG SYNDROME TYPE 3
271	PAX5	paired box 5 [Source:HGNC Symbol;Acc:HGNC:8619]	ENSG00000196092	p13.2	36833269	37034268	Leukemia acute lymphoblastic susceptibility to 3
							Precursor B-cell acute lymphoblastic leukemia
272	PAX6	paired box 6 [Source:HGNC Symbol;Acc:HGNC:8620]	ENSG00000007372	p13	31784779	31817961	Aniridia
							ANIRIDIA CEREBELLAR ATAXIA AND MENTAL DEFICIENCY
							Aniridia-cerebellar ataxia-intellectual disability syndrome
							ANTERIOR SEGMENT DYSGENESIS 5
							Autosomal dominant keratitis
							BILATERAL OPTIC NERVE HYPOPLASIA
							COLOBOMA OCULAR AUTOSOMAL DOMINANT
							Coloboma of choroid and retina
							Coloboma of eye lens
							Coloboma of eyelid
							Coloboma of iris
							Coloboma of macula
							Coloboma of optic disc
							COLOBOMA OF OPTIC NERVE
							COLOBOMA OF OPTIC NERVE OPTIC NERVE HEAD PITS BILATERAL CONGENITAL INCLUDED
							FOVEAL HYPOPLASIA
							Foveal hypoplasia-presenile cataract syndrome
							Isolated aniridia
							Isolated optic nerve hypoplasia/aplasia
							KERATITIS HEREDITARY
							Morning glory disc anomaly
							OPTIC NERVE HYPOPLASIA BILATERALOPTIC NERVE APLASIA BILATERAL INCLUDED
							PETERS ANOMALY
							WAGR syndrome
							Wilms tumor aniridia genitourinary anomalies and mental retardation syndrome
273	PAX7	paired box 7 [Source:HGNC Symbol;Acc:HGNC:8621]	ENSG00000009709	p36.13	18630846	18748866	Alveolar rhabdomyosarcoma
							MYOPATHY CONGENITAL PROGRESSIVE WITH SCOLIOSIS
							RHABDOMYOSARCOMA 2
274	PAX9	paired box 9 [Source:HGNC Symbol;Acc:HGNC:8623]	ENSG00000198807	q13.3	36657568	36679362	NON RARE IN EUROPE: Hypodontia
							Oligodontia
							TOOTH AGENESIS SELECTIVE 3
275	PBX1	PBX homeobox 1 [Source:HGNC Symbol;Acc:HGNC:8632]	ENSG00000185630	q23.3	164555584	164899296	CONGENITAL ANOMALIES OF KIDNEY AND URINARY TRACT SYNDROME WITH OR WITHOUT HEARING LOSS ABNORMAL EARS OR DEVELOPMENTAL DELAY
							PBX1-related developmental disorder monoallelic
							Precursor B-cell acute lymphoblastic leukemia
							Renal hypoplasia bilateral
276	PBX2	PBX homeobox 2 [Source:HGNC Symbol;Acc:HGNC:8633]	ENSG00000204304	p21.32	32184733	32190202
277	PBX3	PBX homeobox 3 [Source:HGNC Symbol;Acc:HGNC:8634]	ENSG00000167081	q33.3	125747345	125967377
278	PDGFC	platelet derived growth factor C [Source:HGNC Symbol;Acc:HGNC:8801]	ENSG00000145431	q32.1	156760454	156971799
279	PHF8	PHD finger protein 8 [Source:HGNC Symbol;Acc:HGNC:20672]	ENSG00000172943	p11.22	53936676	54048958	MENTAL RETARDATION SYNDROMIC X-LINKED SIDERIUS TYPE
							SIDERIUS X-LINKED MENTAL RETARDATION SYNDROME
							X-linked intellectual disability Siderius type
280	PHGDH	phosphoglycerate dehydrogenase [Source:HGNC Symbol;Acc:HGNC:8923]	ENSG00000092621	p12	119648411	119744218	3-phosphoglycerate dehydrogenase deficiency infantile/juvenile form
							Neu-Laxova syndrome
							PHOSPHOGLYCERATE DEHYDROGENASE DEFICIENCY
281	PHYH	phytanoyl-CoA 2-hydroxylase [Source:HGNC Symbol;Acc:HGNC:8940]	ENSG00000107537	p13	13277796	13302412	Refsum disease
							REFSUM DISEASE CLASSIC
282	PIK3R5	phosphoinositide-3-kinase regulatory subunit 5 [Source:HGNC Symbol;Acc:HGNC:30035]	ENSG00000141506	p13.1	8878911	8965712	Ataxia-oculomotor apraxia 3
							Spinocerebellar ataxia with axonal neuropathy type 2
283	PITX1	paired like homeodomain 1 [Source:HGNC Symbol;Acc:HGNC:9004]	ENSG00000069011	q31.1	135027734	135034813	Brachydactyly-elbow wrist dysplasia syndrome
							CLUBFOOT CONGENITAL WITH OR WITHOUT DEFICIENCY OF LONG BONES AND/OR MIRROR-IMAGE POLYDACTYLY
							congenital clubfoot
							Familial clubfoot due to 5q31 microdeletion
							Familial clubfoot due to PITX1 point mutation
							Homeotic Arm-to-Leg Transformation Associated with Genomic Rearrangements at the PITX1 Locus
							LIEBENBERG SYNDROME
							Mirror-image polydactyly
284	PITX2	paired like homeodomain 2 [Source:HGNC Symbol;Acc:HGNC:9005]	ENSG00000164093	q25	110617423	110642123	ANTERIOR SEGMENT DYSGENESIS 4
							Axenfeld anomaly
							Axenfeld-Rieger syndrome
							Axenfeld-Rieger syndrome type 1
							Familial atrial fibrillation
							IRIDOGONIODYSGENESIS TYPE 2
							PETERS ANOMALY
							RING DERMOID OF CORNEA
285	PKN2	protein kinase N2 [Source:HGNC Symbol;Acc:HGNC:9406]	ENSG00000065243	p22.2	88684222	88836255
286	PLCB4	phospholipase C beta 4 [Source:HGNC Symbol;Acc:HGNC:9059]	ENSG00000101333	p12.3	9068763	9481242	Auriculocondylar syndrome
							AURICULOCONDYLAR SYNDROME 2
287	PLEKHA5	pleckstrin homology domain containing A5 [Source:HGNC Symbol;Acc:HGNC:30036]	ENSG00000052126	p12.3	19129733	19376400
288	PLEKHA7	pleckstrin homology domain containing A7 [Source:HGNC Symbol;Acc:HGNC:27049]	ENSG00000166689	p15.1	16777297	17014414
289	PLXNA2	plexin A2 [Source:HGNC Symbol;Acc:HGNC:9100]	ENSG00000076356	q32.2	208022242	208244384
290	POLD3	DNA polymerase delta 3, accessory subunit [Source:HGNC Symbol;Acc:HGNC:20932]	ENSG00000077514	q13.4	74493851	74669117
291	POLR1C	RNA polymerase I and III subunit C [Source:HGNC Symbol;Acc:HGNC:20194]	ENSG00000171453	p21.1	43509702	43562419	Hypomyelination-hypogonadotropic hypogonadism-hypodontia syndrome
							LEUKODYSTROPHY HYPOMYELINATING 11
							POLR1C-related Leukodystrophy
							TREACHER COLLINS SYNDROME TYPE 3
							Treacher-Collins syndrome
292	POLR1D	RNA polymerase I and III subunit D [Source:HGNC Symbol;Acc:HGNC:20422]	ENSG00000186184	q12.2	27620742	27744237	Treacher-Collins syndrome
							TREACHER COLLINS SYNDROME 2
293	POMT1	protein O-mannosyltransferase 1 [Source:HGNC Symbol;Acc:HGNC:9202]	ENSG00000130714	q34.13	131502789	131523806	Congenital muscular dystrophy with cerebellar involvement
							Congenital muscular dystrophy with intellectual disability
							Congenital muscular dystrophy without intellectual disability
							Muscle-eye-brain disease
							MUSCULAR DYSTROPHY-DYSTROGLYCANOPATHY CONGENITAL WITH BRAIN AND EYE ANOMALIES TYPE A1
							MUSCULAR DYSTROPHY-DYSTROGLYCANOPATHY CONGENITAL WITH IMPAIRED INTELLECTUAL IMPAIRMENT TYPE B 1
							MUSCULAR DYSTROPHY-DYSTROGLYCANOPATHY CONGENITAL WITH MENTAL RETARDATION TYPE B1
							MUSCULAR DYSTROPHY-DYSTROGLYCANOPATHY LIMB-GIRDLE TYPE C 1
							POMT1-related limb-girdle muscular dystrophy R11
							Walker-Warburg syndrome
294	PORCN	porcupine O-acyltransferase [Source:HGNC Symbol;Acc:HGNC:17652]	ENSG00000102312	p11.23	48508962	48520814	FOCAL DERMAL HYPOPLASIA
295	PQBP1	polyglutamine binding protein 1 [Source:HGNC Symbol;Acc:HGNC:9330]	ENSG00000102103	p11.23	48890197	48903143	Hamel cerebro-palato-cardiac syndrome
							RENPENNING SYNDROME 1
							X-linked intellectual disability Golabi-Ito-Hall type
							X-linked intellectual disability Porteous type
							X-linked intellectual disability Sutherland-Haan type
296	PRDM16	PR/SET domain 16 [Source:HGNC Symbol;Acc:HGNC:14000]	ENSG00000142611	p36.32	3069168	3438621	1p36 deletion syndrome
							Familial isolated dilated cardiomyopathy
							Left ventricular noncompaction
							LEFT VENTRICULAR NONCOMPACTION 8
297	PRKD1	protein kinase D1 [Source:HGNC Symbol;Acc:HGNC:9407]	ENSG00000184304	q12	29576479	30191898	CONGENITAL HEART DEFECTS AND ECTODERMAL DYSPLASIA
							Malignant epithelial tumor of salivary glands
							Syndromic congenital heart defects
298	PRKN	parkin RBR E3 ubiquitin protein ligase [Source:HGNC Symbol;Acc:HGNC:8607]	ENSG00000185345	q26	161347417	162727775	LUNG CANCER ALVEOLAR CELL CARCINOMA INCLUDED
							OVARIAN CANCER OVARIAN CANCER EPITHELIAL INCLUDED
							PARKINSON DISEASE 2 AUTOSOMAL RECESSIVE JUVENILE
							Young-onset Parkinson disease
299	PRRX1	paired related homeobox 1 [Source:HGNC Symbol;Acc:HGNC:9142]	ENSG00000116132	q24.2	170662728	170739421	Agnathia-holoprosencephaly-situs inversus syndrome
							Agnathia-otocephaly complex
							AGNATHIA-OTOCEPHALY COMPLEX biallelic
							AGNATHIA-OTOCEPHALY COMPLEX monoallelic
300	PRRX2	paired related homeobox 2 [Source:HGNC Symbol;Acc:HGNC:21338]	ENSG00000167157	q34.11	129665647	129722674
301	PTCH1	patched 1 [Source:HGNC Symbol;Acc:HGNC:9585]	ENSG00000185920	q22.32	95442980	95517057	Alobar holoprosencephaly
							BASAL CELL CARCINOMA SUSCEPTIBILITY TO 1
							Basal cell nevus syndrome
							Gorlin syndrome
							HOLOPROSENCEPHALY 7
							Lobar holoprosencephaly
							Microform holoprosencephaly
							Midline interhemispheric variant of holoprosencephaly
							Monosomy 9q22.3
							Schilbach-Rott syndrome
							Semilobar holoprosencephaly
							Septopreoptic holoprosencephaly
302	PTCH2	patched 2 [Source:HGNC Symbol;Acc:HGNC:9586]	ENSG00000117425	p34.1	44819844	44843253	BASAL CELL CARCINOMA SUSCEPTIBILITY TO 1
							Basal cell nevus syndrome
							Gorlin syndrome
							Medulloblastoma
							Tessier number 7 facial cleft
303	PTEN	phosphatase and tensin homolog [Source:HGNC Symbol;Acc:HGNC:9588]	ENSG00000171862	q23.31	87863625	87971930	Activated PI3K-delta syndrome
							Bannayan-Riley-Ruvalcaba syndrome
							Bannayan-Zonana syndrome
							COWDEN DISEASE
							COWDEN SYNDROME
							COWDEN SYNDROME 1
							GLIOMA SUSCEPTIBILITY 2
							Hereditary breast and ovarian cancer syndrome
							Juvenile polyposis of infancy
							LHERMITTE-DUCLOS DISEASE
							MACROCEPHALY/AUTISM SYNDROME
							Macrocephaly-intellectual disability-autism syndrome
							MENINGIOMA FAMILIAL SUSCEPTIBILITY TO
							Prostate Cancer
							Proteus syndrome
							Proteus-like syndrome
							Segmental outgrowth-lipomatosis-arteriovenous malformation-epidermal nevus syndrome
							Squamous cell carcinoma of salivary glands
							Squamous cell carcinoma of the hypopharynx
							Squamous cell carcinoma of the larynx
							Squamous cell carcinoma of the lip
							Squamous cell carcinoma of the nasal cavity and paranasal sinuses
							Squamous cell carcinoma of the oral cavity
							Squamous cell carcinoma of the oropharynx
304	PTH1R	parathyroid hormone 1 receptor [Source:HGNC Symbol;Acc:HGNC:9608]	ENSG00000160801	p21.31	46877721	46903799	Blomstrand lethal chondrodysplasia
							Chondrodysplasia Blomstrand type
							Eiken skeletal dysplasia
							EIKEN SYNDROME
							FAILURE OF TOOTH ERUPTION PRIMARY
							JANSEN METAPHYSEAL CHONDRODYSPLASIA
							Metaphyseal chondrodysplasia Jansen type
							Ollier disease
							PRIMARY FAILURE OF TOOTH ERUPTION
305	PTPN11	protein tyrosine phosphatase non-receptor type 11 [Source:HGNC Symbol;Acc:HGNC:9644]	ENSG00000179295	q24.13	112418351	112509918	Juvenile myelomonocytic leukemia
							LEOPARD syndrome type 1
							Metachondromatosis
							Noonan Syndrome
							NOONAN SYNDROME 1
							Noonan syndrome with multiple lentigines
306	RAD21	RAD21 cohesin complex component [Source:HGNC Symbol;Acc:HGNC:9811]	ENSG00000164754	q24.11	116845934	116874776	Cohesinopathy
							Cornelia de Lange syndrome
							CORNELIA DE LANGE SYNDROME 4 WITH OR WITHOUT MIDLINE BRAIN DEFECTS
							MUNGAN SYNDROME
307	RAD54B	RAD54 homolog B [Source:HGNC Symbol;Acc:HGNC:17228]	ENSG00000197275	q22.1	94371960	94475115	Colorectal Cancer
							LYMPHOMA NON-HODGKIN FAMILIAL
308	RARA	retinoic acid receptor alpha [Source:HGNC Symbol;Acc:HGNC:9864]	ENSG00000131759	q21.2	40309180	40357643	ACUTE PROMYELOCYTIC LEUKEMIA
309	RAX	retina and anterior neural fold homeobox [Source:HGNC Symbol;Acc:HGNC:18662]	ENSG00000134438	q21.32	59267035	59274086	Isolated microphthalmia-anophthalmia-coloboma
							MICROPHTHALMIA ISOLATED 3
310	RB1	RB transcriptional corepressor 1 [Source:HGNC Symbol;Acc:HGNC:9884]	ENSG00000139687	q14.2	48303744	48599436	Bladder Cancer
							Hereditary retinoblastoma
							Monosomy 13q14
							Non-hereditary retinoblastoma
							OSTEOGENIC SARCOMA
							OSTEOSARCOMA
							RETINOBLASTOMA
							Small cell lung cancer
311	RBFOX3	RNA binding fox-1 homolog 3 [Source:HGNC Symbol;Acc:HGNC:27097]	ENSG00000167281	q25.3	79089345	79516148
312	RBL1	RB transcriptional corepressor like 1 [Source:HGNC Symbol;Acc:HGNC:9893]	ENSG00000080839	q11.23	36996349	37095997
313	RBL2	RB transcriptional corepressor like 2 [Source:HGNC Symbol;Acc:HGNC:9894]	ENSG00000103479	q12.2	53433977	53491648
314	RECQL4	RecQ like helicase 4 [Source:HGNC Symbol;Acc:HGNC:9949]	ENSG00000160957	q24.3	144511288	144517845	Baller-Gerold syndrome
							RAPADILINO SYNDROME
							ROTHMUND-THOMSON SYNDROME
							Rothmund-Thomson syndrome type 2
315	RFC1	replication factor C subunit 1 [Source:HGNC Symbol;Acc:HGNC:9969]	ENSG00000035928	p14	39287456	39366375	Cerebellar ataxia neuropathy and vestibular areflexia syndrome
							Cerebellar ataxia with neuropathy and bilateral vestibular areflexia syndrome
316	RHPN2	rhophilin Rho GTPase binding protein 2 [Source:HGNC Symbol;Acc:HGNC:19974]	ENSG00000131941	q13.11	32978592	33064888
317	RIPK4	receptor interacting serine/threonine kinase 4 [Source:HGNC Symbol;Acc:HGNC:496]	ENSG00000183421	q22.3	41739369	41767089	Bartsocas-Papas syndrome
							CHAND SYNDROME
							Popliteal pterygium syndrome lethal type
318	RMRP	RNA component of mitochondrial RNA processing endoribonuclease [Source:HGNC Symbol;Acc:HGNC:10031]	ENSG00000277027	p13.3	35657754	35658017	Anauxetic dysplasia
							CARTILAGE-HAIR HYPOPLASIA
							OMENN SYNDROME
							CARTILAGE-HAIR HYPOPLASIA
319	ROR2	receptor tyrosine kinase like orphan receptor 2 [Source:HGNC Symbol;Acc:HGNC:10257]	ENSG00000169071	q22.31	91563091	91950228	Autosomal recessive Robinow syndrome
							Brachydactyly type B1
							BRACHYDACTYLY TYPE B1
							ROBINOW SYNDROME AUTOSOMAL RECESSIVE 1
							BRACHYDACTYLY TYPE B1
							ROBINOW SYNDROME AUTOSOMAL DOMINANT
							ROR2-Related Disorders AR
320	RPS26	ribosomal protein S26 [Source:HGNC Symbol;Acc:HGNC:10414]	ENSG00000197728	q13.2	56041351	56044697	Blackfan-Diamond anemia
							DIAMOND-BLACKFAN ANEMIA 10
321	RPS6KA3	ribosomal protein S6 kinase A3 [Source:HGNC Symbol;Acc:HGNC:10432]	ENSG00000177189	p22.12	20149911	20267519	COFFIN-LOWRY SYNDROME
							Coffin-Lowry Syndrome 2 RPS6KA3 XLD
							MENTAL RETARDATION X-LINKED 19
							Symptomatic form of Coffin-Lowry syndrome in female carriers
							X-linked non-syndromic intellectual disability
322	RUNX2	RUNX family transcription factor 2 [Source:HGNC Symbol;Acc:HGNC:10472]	ENSG00000124813	p21.1	45328157	45664349	CLEIDOCRANIAL DYSPLASIA
							METAPHYSEAL DYSPLASIA WITH MAXILLARY HYPOPLASIA WITH OR WITHOUT BRACHYDACTYLY
							Metaphyseal dysplasia-maxillary hypoplasia-brachydacty syndrome
323	RUNX3	RUNX family transcription factor 3 [Source:HGNC Symbol;Acc:HGNC:10473]	ENSG00000020633	p36.11	24899511	24965121
324	RXRA	retinoid X receptor alpha [Source:HGNC Symbol;Acc:HGNC:10477]	ENSG00000186350	q34.2	134317098	134440585
325	RYK	receptor like tyrosine kinase [Source:HGNC Symbol;Acc:HGNC:10481]	ENSG00000163785	q22.2	134065303	134250859
326	SALL1	spalt like transcription factor 1 [Source:HGNC Symbol;Acc:HGNC:10524]	ENSG00000103449	q12.1	51135975	51151367	TOWNES-BROCKS SYNDROME
							TOWNES-BROCKS SYNDROME 1
327	SALL4	spalt like transcription factor 4 [Source:HGNC Symbol;Acc:HGNC:15924]	ENSG00000101115	q13.2	51782331	51802521	Acro-Renal-Ocular syndrome
							Duane retraction syndrome
							DUANE-RADIAL RAY SYNDROME
							IVIC SYNDROME
							Okihiro syndrome due to 20q13 microdeletion
							Okihiro syndrome due to a point mutation
328	SAMD4A	sterile alpha motif domain containing 4A [Source:HGNC Symbol;Acc:HGNC:23023]	ENSG00000020577	q22.2	54566117	54793315
329	SATB1	SATB homeobox 1 [Source:HGNC Symbol;Acc:HGNC:10541]	ENSG00000182568	p24.3	18345377	18445588	SATB1-related developmental disorder monoallelic
330	SATB2	SATB homeobox 2 [Source:HGNC Symbol;Acc:HGNC:21637]	ENSG00000119042	q33.1	199269500	199471266	2q32q33 microdeletion syndrome
							GLASS SYNDROME
							SATB2-associated syndrome due to a chromosomal rearrangement
							SATB2-associated syndrome due to a pathogenic variant
331	SCG5	secretogranin V [Source:HGNC Symbol;Acc:HGNC:10816]	ENSG00000166922	q13.3	32641676	32697098
332	SEMA3E	semaphorin 3E [Source:HGNC Symbol;Acc:HGNC:10727]	ENSG00000170381	q21.11	83363238	83649139	CHARGE SYNDROME
							Hypogonadotropic hypogonadism 7 with or without anosmia
333	SF3B4	splicing factor 3b subunit 4 [Source:HGNC Symbol;Acc:HGNC:10771]	ENSG00000143368	q21.2	149923317	149927803	ACROFACIAL DYSOSTOSIS 1 NAGER TYPE
							Acrofacial dysostosis Rodriguez type
							Nager syndrome
334	SHH	sonic hedgehog signaling molecule [Source:HGNC Symbol;Acc:HGNC:10848]	ENSG00000164690	q36.3	155799980	155812463	Acquired schizencephaly
							Alobar holoprosencephaly
							Autosomal dominant preaxial polydactyly-upperback hypertrichosis syndrome
							Colobomatous microphthalmia
							HOLOPROSENCEPHALY 3
							Hypoplastic tibiae-postaxial polydactyly syndrome
							Lobar holoprosencephaly
							Microform holoprosencephaly
							MICROPHTHALMIA ISOLATED WITH COLOBOMA 5
							Midline interhemispheric variant of holoprosencephaly
							Polydactyly of a triphalangeal thumb
							Radial hemimelia
							Schizencephaly
							Semilobar holoprosencephaly
							Septopreoptic holoprosencephaly
							SOLITARY MEDIAN MAXILLARY CENTRAL INCISOR
							Syndactyly type 4
							TRIPHALANGEAL THUMB-POLYSYNDACTYLY SYNDROME
335	SIX1	SIX homeobox 1 [Source:HGNC Symbol;Acc:HGNC:10887]	ENSG00000126778	q23.1	60643421	60658259	Autosomal dominant non-syndromic sensorineural deafness type DFNA
							BOR syndrome
							Branchiootic syndrome
							BRANCHIOOTIC SYNDROME TYPE 3
							BRANCHIOOTORENAL SYNDROME 1
							DEAFNESS AUTOSOMAL DOMINANT 23
							Non-syndromic craniosynostosis
336	SIX3	SIX homeobox 3 [Source:HGNC Symbol;Acc:HGNC:10889]	ENSG00000138083	p21	44941702	44946071	Acquired schizencephaly
							Alobar holoprosencephaly
							Holoprosencephaly
							HOLOPROSENCEPHALY 2
							Lobar holoprosencephaly
							Microform holoprosencephaly
							Midline interhemispheric variant of holoprosencephaly
							Schizencephaly
							Semilobar holoprosencephaly
							Septopreoptic holoprosencephaly
337	SIX5	SIX homeobox 5 [Source:HGNC Symbol;Acc:HGNC:10891]	ENSG00000177045	q13.32	45764785	45769252	BOR syndrome
							BRANCHIOOTORENAL SYNDROME 2
338	SKI	SKI proto-oncogene [Source:HGNC Symbol;Acc:HGNC:10896]	ENSG00000157933	p36.33	2228319	2310213	1p36 deletion syndrome
							Shprintzen-Goldberg craniosynostosis syndrome
							SHPRINTZEN-GOLDBERG SYNDROME
339	SLC12A9	solute carrier family 12 member 9 [Source:HGNC Symbol;Acc:HGNC:17435]	ENSG00000146828	q22.1	100826820	100867010
340	SLC26A2	solute carrier family 26 member 2 [Source:HGNC Symbol;Acc:HGNC:10994]	ENSG00000155850	q32	149960758	149993455	Achondrogenesis type 1B
							ATELOSTEOGENESIS TYPE II
							Diastrophic dwarfism
							Multiple epiphyseal dysplasia type 4
341	SLX4	SLX4 structure-specific endonuclease subunit [Source:HGNC Symbol;Acc:HGNC:23845]	ENSG00000188827	p13.3	3581181	3611606	Fanconi anemia
							FANCONI ANEMIA COMPLEMENTATION GROUP P
342	SMAD2	SMAD family member 2 [Source:HGNC Symbol;Acc:HGNC:6768]	ENSG00000175387	q21.1	47808957	47931146	Congenital heart disease
343	SMAD3	SMAD family member 3 [Source:HGNC Symbol;Acc:HGNC:6769]	ENSG00000166949	q22.33	67063763	67195173	Aneurysm-osteoarthritis syndrome
							Familial thoracic aortic aneurysm and aortic dissection
							LOEYS-DIETZ SYNDROME 3
							SMAD3-Related Loeys-Dietz Syndrome
344	SMC1A	structural maintenance of chromosomes 1A [Source:HGNC Symbol;Acc:HGNC:11111]	ENSG00000072501	p11.22	53374149	53422728	Cornelia de Lange syndrome
							CORNELIA DE LANGE SYNDROME 2
							Epileptic encephalopathy
							EPILEPTIC ENCEPHALOPATHY EARLY INFANTILE 85 WITH OR WITHOUT MIDLINE BRAIN DEFECTS
							Semilobar holoprosencephaly
							Wiedemann-Steiner syndrome
345	SMC2	structural maintenance of chromosomes 2 [Source:HGNC Symbol;Acc:HGNC:14011]	ENSG00000136824	q31.1	104094260	104141419
346	SMC3	structural maintenance of chromosomes 3 [Source:HGNC Symbol;Acc:HGNC:2468]	ENSG00000108055	q25.2	110567695	110606048	Cornelia de Lange syndrome
							CORNELIA DE LANGE SYNDROME 3 WITH OR WITHOUT MIDLINE BRAIN DEFECTS
							CORNELIA DE LANGE SYNDROME TYPE 3
347	SMO	smoothened, frizzled class receptor [Source:HGNC Symbol;Acc:HGNC:11119]	ENSG00000128602	q32.1	129188633	129213545	BASAL CELL CARCINOMA SUSCEPTIBILITY TO 1
							Curry-Jones Syndrome
							Meningioma
							PALLISTER-HALL-LIKE SYNDROME
							SMO-related developmental disorder
348	SMOC2	SPARC related modular calcium binding 2 [Source:HGNC Symbol;Acc:HGNC:20323]	ENSG00000112562	q27	168441151	168673445	Atypical dentin dysplasia due to SMOC2 deficiency
							DENTIN DYSPLASIA TYPE I
							Dentin dysplasia type I with microdontia and misshapen teeth
349	SMS	spermine synthase [Source:HGNC Symbol;Acc:HGNC:11123]	ENSG00000102172	p22.11	21940709	21994837	MENTAL RETARDATION X-LINKED SYNDROMIC SNYDER-ROBINSON TYPE
							SNYDER-ROBINSON SYNDROME
							X-linked intellectual disability Snyder type
350	SNAI1	snail family transcriptional repressor 1 [Source:HGNC Symbol;Acc:HGNC:11128]	ENSG00000124216	q13.13	49982980	49988886
351	SNAI3	snail family transcriptional repressor 3 [Source:HGNC Symbol;Acc:HGNC:18411]	ENSG00000185669	q24.2	88677688	88686507
352	SNX3	sorting nexin 3 [Source:HGNC Symbol;Acc:HGNC:11174]	ENSG00000112335	q21	108211222	108261246	MICROPHTHALMIA SYNDROMIC TYPE 8
353	SOX11	SRY-box transcription factor 11 [Source:HGNC Symbol;Acc:HGNC:11191]	ENSG00000176887	p25.2	5692384	5701385	COFFIN-SIRIS SYNDROME
							COFFIN-SIRIS SYNDROME 9
							MENTAL RETARDATION AUTOSOMAL DOMINANT 27
354	SOX12	SRY-box transcription factor 12 [Source:HGNC Symbol;Acc:HGNC:11198]	ENSG00000177732	p13	325552	330224
355	SOX13	SRY-box transcription factor 13 [Source:HGNC Symbol;Acc:HGNC:11192]	ENSG00000143842	q32.1	204073115	204127743
356	SOX2	SRY-box transcription factor 2 [Source:HGNC Symbol;Acc:HGNC:11195]	ENSG00000181449	q26.33	181711925	181714436	AEG syndrome
							Anophthalmia/microphthalmia-esophageal atresia syndrome
							Isolated microphthalmia-anophthalmia-coloboma
							MICROPHTHALMIA SYNDROMIC 3
							Septo-optic dysplasia spectrum
357	SOX4	SRY-box transcription factor 4 [Source:HGNC Symbol;Acc:HGNC:11200]	ENSG00000124766	p22.3	21593751	21598619	COFFIN-SIRIS SYNDROME
							COFFIN-SIRIS SYNDROME 10
							Neurodevelopmental Disease Associated with Mild Dysmorphism
358	SOX5	SRY-box transcription factor 5 [Source:HGNC Symbol;Acc:HGNC:11201]	ENSG00000134532	p12.1	23529504	24562544	12p12.1 microdeletion syndrome
							12p12.5 intragenic deletions associated with intellectual disability
							Developmental and speech delay due to SOX5 deficiency
							Lamb-shaffer syndrome
359	SOX6	SRY-box transcription factor 6 [Source:HGNC Symbol;Acc:HGNC:16421]	ENSG00000110693	p15.2	15966449	16739591	TOLCHIN-LE CAIGNEC SYNDROME
							SOX6-related neurodevelopmental syndrome
360	SOX9	SRY-box transcription factor 9 [Source:HGNC Symbol;Acc:HGNC:11204]	ENSG00000125398	q24.3	72121020	72126416	46XX ovotesticular disorder of sex development
							46XX testicular disorder of sex development
							46XY complete gonadal dysgenesis
							46XY partial gonadal dysgenesis
							CAMPOMELIC DYSPLASIA
							Isolated Pierre Robin syndrome
							PIERRE ROBIN SEQUENCE
361	SP6	Sp6 transcription factor [Source:HGNC Symbol;Acc:HGNC:14530]	ENSG00000189120	q21.32	47844908	47855874
362	SPECC1L	sperm antigen with calponin homology and coiled-coil domains 1 like [Source:HGNC Symbol;Acc:HGNC:29022]	ENSG00000100014	q11.23	24270817	24417739	Autosomal dominant Opitz G/BBB syndrome
							FACIAL CLEFTING OBLIQUE 1
							Hypertelorism Teebi type
							OPITZ GBBB SYNDROME TYPE II
							Tessier number 4 facial cleft
							Tessier number 7 facial cleft
363	SPRY1	sprouty RTK signaling antagonist 1 [Source:HGNC Symbol;Acc:HGNC:11269]	ENSG00000164056	q28.1	123396795	123403760
364	SPRY2	sprouty RTK signaling antagonist 2 [Source:HGNC Symbol;Acc:HGNC:11270]	ENSG00000136158	q31.1	80335976	80341126	IgA NEPHROPATHY SUSCEPTIBILITY TO 3
365	SRC	SRC proto-oncogene, non-receptor tyrosine kinase [Source:HGNC Symbol;Acc:HGNC:11283]	ENSG00000197122	q11.23	37344685	37406050	Colorectal Cancer
							Hereditary thrombocytopenia with early-onset myelofibrosis
							THROMBOCYTOPENIA 6
366	STAG2	stromal antigen 2 [Source:HGNC Symbol;Acc:HGNC:11355]	ENSG00000101972	q25	123960212	124422664	Alobar holoprosencephaly
							HOLOPROSENCEPHALY 13 X-LINKED
							MULLEGAMA-KLEIN-MARTINEZ SYNDROME
							Semilobar holoprosencephaly
							STAG2-related developmental delay with microcephaly and congenital anomalies
							Xq25 microduplication syndrome
367	SUMO1	small ubiquitin like modifier 1 [Source:HGNC Symbol;Acc:HGNC:12502]	ENSG00000116030	q33.1	202206182	202238599	Cleft Lip +/- Cleft Palate
							Oligodontia
							OROFACIAL CLEFT 10
368	TAF1B	TATA-box binding protein associated factor, RNA polymerase I subunit B [Source:HGNC Symbol;Acc:HGNC:11533]	ENSG00000115750	p25.1	9843443	9934416
369	TAFA2	TAFA chemokine like family member 2 [Source:HGNC Symbol;Acc:HGNC:21589]	ENSG00000198673	q14.1	61708259	62279150
370	TANC2	tetratricopeptide repeat, ankyrin repeat and coiled-coil containing 2 [Source:HGNC Symbol;Acc:HGNC:30212]	ENSG00000170921	q23.2	63009556	63427699	INTELLECTUAL DEVELOPMENTAL DISORDER WITH AUTISTIC FEATURES AND LANGUAGE DELAY WITH OR WITHOUT SEIZURES
							Non-specific syndromic intellectual disability
							TANC2-related neurodevelopmental and psychiatric disorders
371	TBK1	TANK binding kinase 1 [Source:HGNC Symbol;Acc:HGNC:11584]	ENSG00000183735	q14.2	64452090	64502114	Amyotrophic lateral sclerosis
							ENCEPHALOPATHY ACUTE INFECTION-INDUCED HERPES-SPECIFIC SUSCEPTIBILITY TO 8
							FRONTOTEMPORAL DEMENTIA AND/OR AMYOTROPHIC LATERAL SCLEROSIS 4
							Frontotemporal dementia with motor neuron disease
							Herpes simplex virus encephalitis
372	TBL1XR1	TBL1X receptor 1 [Source:HGNC Symbol;Acc:HGNC:29529]	ENSG00000177565	q26.32	177019340	177228000	ACUTE PROMYELOCYTIC LEUKEMIA
							Intellectual disability with autism spectrum disorder
							MENTAL RETARDATION AUTOSOMAL DOMINANT 41
							PIERPONT SYNDROME
373	TBX1	T-box transcription factor 1 [Source:HGNC Symbol;Acc:HGNC:11592]	ENSG00000184058	q11.21	19756703	19783593	22q11.2 Deletion Syndrome
							Conotruncal heart malformations
							DIGEORGE SYNDROME
							Tetralogy of Fallot
							VELOCARDIOFACIAL SYNDROME
374	TBX10	T-box transcription factor 10 [Source:HGNC Symbol;Acc:HGNC:11593]	ENSG00000167800	q13.2	67631303	67639560
375	TBX18	T-box transcription factor 18 [Source:HGNC Symbol;Acc:HGNC:11595]	ENSG00000112837	q14.3	84687351	84764598	CONGENITAL ANOMALIES OF KIDNEY AND URINARY TRACT 2
376	TBX22	T-box transcription factor 22 [Source:HGNC Symbol;Acc:HGNC:11600]	ENSG00000122145	q21.1	80014753	80031774	Abruzzo-Erickson syndrome
							Cleft palate with or without ankyloglossia X-linked
							Cleft palate X-linked
							X-linked cleft palate and ankyloglossia
377	TBX3	T-box transcription factor 3 [Source:HGNC Symbol;Acc:HGNC:11602]	ENSG00000135111	q24.21	114670255	114684175	ULNAR-MAMMARY SYNDROME
378	TBX5	T-box transcription factor 5 [Source:HGNC Symbol;Acc:HGNC:11604]	ENSG00000089225	q24.21	114353911	114408442	HOLT-ORAM SYNDROME
379	TCIRG1	T cell immune regulator 1, ATPase H+ transporting V0 subunit a3 [Source:HGNC Symbol;Acc:HGNC:11647]	ENSG00000110719	q13.2	68039025	68050895	Autosomal dominant severe congenital neutropenia
							Autosomal recessive malignant osteopetrosis
							Dysosteosclerosis
							Intermediate osteopetrosis
							OSTEOPETROSIS AUTOSOMAL RECESSIVE 1
380	TCOF1	treacle ribosome biogenesis factor 1 [Source:HGNC Symbol;Acc:HGNC:11654]	ENSG00000070814	q32	150357629	150400308	TREACHER COLLINS SYNDROME 1
							Treacher-Collins syndrome
381	TFAP2A	transcription factor AP-2 alpha [Source:HGNC Symbol;Acc:HGNC:11742]	ENSG00000137203	p24.3	10393186	10419659	BRANCHIOOCULOFACIAL SYNDROME
382	TFAP2B	transcription factor AP-2 beta [Source:HGNC Symbol;Acc:HGNC:11743]	ENSG00000008196	p12.3	50818723	50847619	CHAR SYNDROME
							Familial patent arterial duct
							PATENT DUCTUS ARTERIOSUS 2
383	TGDS	TDP-glucose 4,6-dehydratase [Source:HGNC Symbol;Acc:HGNC:20324]	ENSG00000088451	q32.1	94574054	94596242	Catel Manzke syndrome
384	TGFA	transforming growth factor alpha [Source:HGNC Symbol;Acc:HGNC:11765]	ENSG00000163235	p13.3	70447284	70554193	NON RARE IN EUROPE: Hypodontia
							Oligodontia
385	TGFB1	transforming growth factor beta 1 [Source:HGNC Symbol;Acc:HGNC:11766]	ENSG00000105329	q13.2	41301587	41353922	CAMURATI-ENGELMANN DISEASE
							Cystic Fibrosis
							Infantile inflammatory bowel disease with neurological involvement
							INFLAMMATORY BOWEL DISEASE IMMUNODEFICIENCY AND ENCEPHALOPATHY
386	TGFB2	transforming growth factor beta 2 [Source:HGNC Symbol;Acc:HGNC:11768]	ENSG00000092969	q41	218345336	218444619	Familial thoracic aortic aneurysm and aortic dissection
							LOEYS-DIETZ SYNDROME TYPE 4
387	TGFB3	transforming growth factor beta 3 [Source:HGNC Symbol;Acc:HGNC:11769]	ENSG00000119699	q24.3	75958097	75983011	ARRHYTHMOGENIC RIGHT VENTRICULAR DYSPLASIA FAMILIAL 1
							Familial isolated arrhythmogenic ventricular dysplasia biventricular form
							Familial isolated arrhythmogenic ventricular dysplasia left dominant form
							Familial isolated arrhythmogenic ventricular dysplasia right dominant form
							Familial thoracic aortic aneurysm and aortic dissection
							Loeys-Dietz syndrome
							LOEYS-DIETZ SYNDROME 5
388	TGFBR1	transforming growth factor beta receptor 1 [Source:HGNC Symbol;Acc:HGNC:11772]	ENSG00000106799	q22.33	99104038	99154192	Familial thoracic aortic aneurysm and aortic dissection
							Loeys-Dietz syndrome
							LOEYS-DIETZ SYNDROME 1
							Multiple self-healing squamous epithelioma
							MULTIPLE SELF-HEALING SQUAMOUS EPITHELIOMA SUSCEPTIBILITY TO
389	TGFBR2	transforming growth factor beta receptor 2 [Source:HGNC Symbol;Acc:HGNC:11773]	ENSG00000163513	p24.1	30606601	30694142	COLORECTAL CANCER HEREDITARY NONPOLYPOSIS TYPE 6
							ESOPHAGEAL CANCER ESOPHAGEAL SQUAMOUS CELL CARCINOMA SUSCEPTIBILITY TO INCLUDED
							Familial thoracic aortic aneurysm and aortic dissection
							Loeys-Dietz syndrome
							LOEYS-DIETZ SYNDROME 2
							Lynch syndrome
							Marfan syndrome type 2
							Squamous cell carcinoma of the esophagus
							TGFBR2-Related Loeys-Dietz Syndrome
390	TGFBR3	transforming growth factor beta receptor 3 [Source:HGNC Symbol;Acc:HGNC:11774]	ENSG00000069702	p22.1	91680343	91906335	Familial cerebral saccular aneurysm
391	TGIF1	TGFB induced factor homeobox 1 [Source:HGNC Symbol;Acc:HGNC:11776]	ENSG00000177426	p11.31	3411608	3459978	Alobar holoprosencephaly
							Holoprosencephaly
							HOLOPROSENCEPHALY 4
							Lobar holoprosencephaly
							Microform holoprosencephaly
							Midline interhemispheric variant of holoprosencephaly
							Semilobar holoprosencephaly
							Septopreoptic holoprosencephaly
392	THADA	THADA armadillo repeat containing [Source:HGNC Symbol;Acc:HGNC:19217]	ENSG00000115970	p21	43230851	43596038
393	TLX1	T cell leukemia homeobox 1 [Source:HGNC Symbol;Acc:HGNC:5056]	ENSG00000107807	q24.31	101131300	101137789	Precursor T-cell acute lymphoblastic leukemia
394	TMEM19	transmembrane protein 19 [Source:HGNC Symbol;Acc:HGNC:25605]	ENSG00000139291	q21.1	71686082	71705047
395	TOX3	TOX high mobility group box family member 3 [Source:HGNC Symbol;Acc:HGNC:11972]	ENSG00000103460	q12.1	52436417	52547802
396	TP53	tumor protein p53 [Source:HGNC Symbol;Acc:HGNC:11998]	ENSG00000141510	p13.1	7661779	7687538	Adrenocortical carcinoma
							ADRENOCORTICAL CARCINOMA HEREDITARY
							Adult hepatocellular carcinoma
							BASAL CELL CARCINOMA SUSCEPTIBILITY TO 7
							B-cell chronic lymphocytic leukemia
							BONE MARROW FAILURE SYNDROME 5
							Breast Cancer
							Choroid plexus carcinoma
							Colorectal Cancer
							Essential thrombocythemia
							Familial pancreatic carcinoma
							Giant cell glioblastoma
							GLIOMA SUSCEPTIBILITY 1
							Gliosarcoma
							Hepatocellular Carcinoma
							Hereditary breast and ovarian cancer syndrome
							Li-Fraumeni syndrome
							NASOPHARYNGEAL CARCINOMA
							OSTEOGENIC SARCOMA
							OSTEOSARCOMA
							Pancreatic Cancer
							PAPILLOMA OF CHOROID PLEXUS
							Precursor B-cell acute lymphoblastic leukemia
							Small cell lung cancer
397	TP63	tumor protein p63 [Source:HGNC Symbol;Acc:HGNC:15979]	ENSG00000073282	q28	189631389	189897276	Acro-Dermato-Ungual-Lacrimal-Tooth syndrome
							Adult syndrome
							ANKYLOBLEPHARON-ECTODERMAL DEFECTS-CLEFT LIP/PALATE
							Bladder exstrophy
							Cleft lip and alveolus
							Cleft lip/palate
							ECTRODACTYLY-ECTODERMAL DYSPLASIA-CLEFT LIP/PALATE SYNDROME TYPE 3
							EEC syndrome
							Isolated cleft lip
							Isolated split hand-split foot malformation
							LIMB-MAMMARY SYNDROME
							NON-SYNDROMIC OROFACIAL CLEFT TYPE 8
							OROFACIAL CLEFT 8
							RAPP-HODGKIN SYNDROME
							SPLIT-HAND/FOOT MALFORMATION 4
398	TPM1	tropomyosin 1 [Source:HGNC Symbol;Acc:HGNC:12010]	ENSG00000140416	q22.2	63042632	63071915	CARDIOMYOPATHY DILATED 1Y
							CARDIOMYOPATHY FAMILIAL HYPERTROPHIC 3
							Familial isolated dilated cardiomyopathy
							Left ventricular noncompaction
							NON RARE IN EUROPE: Familial isolated hypertrophic cardiomyopathy
399	TRAF6	TNF receptor associated factor 6 [Source:HGNC Symbol;Acc:HGNC:12036]	ENSG00000175104	p12	36483769	36510272	Autosomal dominant hypohidrotic ectodermal dysplasia
400	TRPS1	transcriptional repressor GATA binding 1 [Source:HGNC Symbol;Acc:HGNC:12340]	ENSG00000104447	q23.3	115408496	115809673	TRICHO-RHINO-PHALANGEAL SYNDROME TYPE 1
							Trichorhinophalangeal syndrome type 1 and 3
							Trichorhinophalangeal syndrome type 2
401	TSPEAR	thrombospondin type laminin G domain and EAR repeats [Source:HGNC Symbol;Acc:HGNC:1268]	ENSG00000175894	q22.3	44497893	44711572	Autosomal recessive non-syndromic sensorineural deafness type DFNB
							DEAFNESS AUTOSOMAL RECESSIVE 98
							ECTODERMAL DYSPLASIA 14 HAIR/TOOTH TYPE WITH OR WITHOUT HYPOHIDROSIS
402	TWIST1	twist family bHLH transcription factor 1 [Source:HGNC Symbol;Acc:HGNC:12428]	ENSG00000122691	p21.1	19020991	19117636	CRANIOSYNOSTOSIS 1
							Isolated brachycephaly
							Isolated plagiocephaly
							Isolated scaphocephaly
							ROBINOW-SORAUF SYNDROME
							SAETHRE-CHOTZEN SYNDROME
							SWEENEY-COX SYNDROME
403	UBB	ubiquitin B [Source:HGNC Symbol;Acc:HGNC:12463]	ENSG00000170315	p11.2	16380798	16382745	Bifid uvula
							Cleft hard palate
							Cleft velum
							Submucosal cleft palate
404	UBR1	ubiquitin protein ligase E3 component n-recognin 1 [Source:HGNC Symbol;Acc:HGNC:16808]	ENSG00000159459	q15.2	42942897	43106113	JOHANSON-BLIZZARD SYNDROME
405	VAX1	ventral anterior homeobox 1 [Source:HGNC Symbol;Acc:HGNC:12660]	ENSG00000148704	q25.3	117128521	117138301	MICROPHTHALMIA SYNDROMIC 11
406	VDR	vitamin D receptor [Source:HGNC Symbol;Acc:HGNC:12679]	ENSG00000111424	q13.11	47841537	47943048	Hypocalcemic vitamin D-resistant rickets
							rickets vitamin D-dependent type 2A
							VITAMIN D-DEPENDENT RICKETS TYPE 2A
407	VEGFA	vascular endothelial growth factor A [Source:HGNC Symbol;Acc:HGNC:12680]	ENSG00000112715	p21.1	43770184	43786487	MICROVASCULAR COMPLICATIONS OF DIABETES SUSCEPTIBILITY TO 1
408	WASHC5	WASH complex subunit 5 [Source:HGNC Symbol;Acc:HGNC:28984]	ENSG00000164961	q24.13	125024260	125091819	3C syndrome
							Autosomal dominant spastic paraplegia type 8
							RITSCHER-SCHINZEL SYNDROME 1
							SPASTIC PARAPLEGIA 8 AUTOSOMAL DOMINANT
409	WDR35	WD repeat domain 35 [Source:HGNC Symbol;Acc:HGNC:29250]	ENSG00000118965	p24.1	19910263	19990105	Cranioectodermal dysplasia
							Cranioectodermal dysplasia 2
							Short rib-polydactyly syndrome type V
							Short rib-polydactyly syndrome Verma-Naumoff type
							SHORT-RIB THORACIC DYSPLASIA 7 WITH OR WITHOUT POLYDACTYLY
410	WNT10A	Wnt family member 10A [Source:HGNC Symbol;Acc:HGNC:13829]	ENSG00000135925	q35	218880852	218899581	Autosomal recessive hypohidrotic ectodermal dysplasia
							NON RARE IN EUROPE: Hypodontia
							Odonto-onycho-dermal dysplasia
							Oligodontia
							Schopf-Schulz-Passarge syndrome
							TOOTH AGENESIS SELECTIVE 4
411	WNT10B	Wnt family member 10B [Source:HGNC Symbol;Acc:HGNC:12775]	ENSG00000169884	q13.12	48965340	48971735	Isolated split hand-split foot malformation
							Oligodontia
							SPLIT-HAND/FOOT MALFORMATION 6
							TOOTH AGENESIS SELECTIVE 8
412	WNT11	Wnt family member 11 [Source:HGNC Symbol;Acc:HGNC:12776]	ENSG00000085741	q13.5	76186325	76210736
413	WNT3	Wnt family member 3 [Source:HGNC Symbol;Acc:HGNC:12782]	ENSG00000108379	q21.32	46762506	46833154	Tetra-Amelia Syndrome
							TETRAAMELIA SYNDROME 1
							Tetraamelia-multiple malformations syndrome
414	WNT3A	Wnt family member 3A [Source:HGNC Symbol;Acc:HGNC:15983]	ENSG00000154342	q42.13	228006998	228061271	Idiopathic juvenile osteoporosis
415	WNT5A	Wnt family member 5A [Source:HGNC Symbol;Acc:HGNC:12784]	ENSG00000114251	p14.3	55465715	55490539	Autosomal dominant Robinow syndrome
							ROBINOW SYNDROME AUTOSOMAL DOMINANT 1
							WNT5A-Related Robinow Syndrome Autosomal Dominant
416	WNT5B	Wnt family member 5B [Source:HGNC Symbol;Acc:HGNC:16265]	ENSG00000111186	p13.33	1529891	1647212
417	WNT8A	Wnt family member 8A [Source:HGNC Symbol;Acc:HGNC:12788]	ENSG00000061492	q31.2	138083990	138092365
418	WNT9A	Wnt family member 9A [Source:HGNC Symbol;Acc:HGNC:12778]	ENSG00000143816	q42.13	227918656	227947932
419	WNT9B	Wnt family member 9B [Source:HGNC Symbol;Acc:HGNC:12779]	ENSG00000158955	q21.32	46833201	46886730
420	YAP1	Yes1 associated transcriptional regulator [Source:HGNC Symbol;Acc:HGNC:16262]	ENSG00000137693	q22.1	102110447	102233424	Coloboma ocular with or without hearing impairment cleft lip/palate and/or mental retardation
							Epithelioid hemangioendothelioma
							Uveal coloboma - cleft lip and palate - intellectual disability
421	ZDHHC4	zinc finger DHHC-type palmitoyltransferase 4 [Source:HGNC Symbol;Acc:HGNC:18471]	ENSG00000136247	p22.1	6577434	6589374
422	ZEB2	zinc finger E-box binding homeobox 2 [Source:HGNC Symbol;Acc:HGNC:14881]	ENSG00000169554	q22.3	144364364	144521057	MOWAT-WILSON SYNDROME
							Mowat-Wilson syndrome due to a ZEB2 point mutation
							Mowat-Wilson syndrome due to monosomy 2q22
423	ZIC2	Zic family member 2 [Source:HGNC Symbol;Acc:HGNC:12873]	ENSG00000043355	q32.3	99981784	99986765	Alobar holoprosencephaly
							Holoprosencephaly
							HOLOPROSENCEPHALY 5
							Lobar holoprosencephaly
							Microform holoprosencephaly
							Midline interhemispheric variant of holoprosencephaly
							Semilobar holoprosencephaly
							Septopreoptic holoprosencephaly
